# Supplementary material for: A Network-Based Analysis Reveals the Mechanism Underlying Vitamin D in Suppressing Cytokine Storm and Virus in SARS-CoV-2 Infection
Source: Front Immunol. 2020 Dec 9;11:590459. doi: 10.3389/fimmu.2020.590459 (PMC7756074; doi:10.3389/fimmu.2020.590459)
Supplement: Supplementary file 1 [file Table_1.xlsx]

## Sheet: SARSCoV2VsMockNHBE_UP
Table S1: List of upregulated expressed genes is SARS-CoV-2 infected NHBE cells compared to control.
Gene	baseMean	log2FoldChange	lfcSE	stat	pvalue	padj
CSF3	68.0741	4.85236	0.495004	9.80268	1.09639e-22	3.64535e-20
SPRR2E	47.1477	3.59994	0.437272	8.23272	1.8301e-16	4.59466e-14
CXCL5	104.704	3.48723	0.301829	11.5537	7.07483e-31	3.78411e-28
CCL20	412.335	3.14609	0.165708	18.9858	2.23547e-80	1.37504e-76
SPRR2D	365.376	2.98118	0.197298	15.11	1.39114e-51	2.13923e-48
CSF2	45.5589	2.98108	0.41238	7.22895	4.86741e-13	9.97982e-11
IL6	114.424	2.92861	0.275168	10.643	1.87933e-26	7.70649e-24
IFI27	319.981	2.89712	0.374411	7.73781	1.01141e-14	2.18287e-12
IL36G	271.448	2.73429	0.177557	15.3996	1.64772e-53	3.85843e-50
XAF1	94.7494	2.53304	0.318359	7.95655	1.76904e-15	4.03013e-13
MX1	427.82	2.51217	0.198363	12.6645	9.29836e-37	6.72873e-34
PDZK1IP1	133.049	2.42998	0.244169	9.95204	2.47068e-23	8.6841e-21
SAA2	576.024	2.42454	0.128533	18.8632	2.28728e-79	9.37939e-76
IFI6	203.714	2.34698	0.565277	4.15191	3.29705e-05	0.00194068
IL8	2374.64	2.33517	0.105234	22.1903	4.2578e-109	5.23795e-105
BCL2A1	66.2479	2.29027	0.326753	7.00918	2.39716e-12	4.68093e-10
MMP9	318.45	2.28733	0.218545	10.4662	1.23564e-25	4.90348e-23
IFI44L	134.236	2.28081	0.627732	3.63342	0.000279691	0.0120306
CXCL3	156.232	2.23236	0.263842	8.46098	2.65143e-17	6.93998e-15
SAA1	3317.37	2.22396	0.138607	16.045	6.19331e-58	1.90475e-54
MX2	60.8534	2.22231	0.373385	5.95178	2.6524e-09	3.79416e-07
PGLYRP4	104.22	2.0395	0.236218	8.63396	5.92659e-18	1.58498e-15
TNFSF14	33.0443	1.99463	0.412855	4.83131	1.3564e-06	0.000116021
MRGPRX3	26.4557	1.96104	0.466654	4.20234	2.64171e-05	0.00160883
VNN1	49.192	1.88524	0.341536	5.51987	3.39258e-08	4.01303e-06
C1QTNF1	112.5	1.87419	0.243579	7.69439	1.42168e-14	3.01543e-12
S100A8	1707.56	1.8714	0.121591	15.391	1.88185e-53	3.85843e-50
ICAM1	1885.25	1.86393	0.131324	14.1934	1.00593e-45	9.74681e-43
CFB	789.505	1.85694	0.132695	13.9941	1.69448e-44	1.48896e-41
GBP5	28.6362	1.83315	0.476508	3.84705	0.000119547	0.00593011
INHBA	1217.27	1.82122	0.121118	15.0368	4.21384e-51	5.75985e-48
TNF	35.1253	1.8091	0.391529	4.6206	3.82639e-06	0.000288787
PI3	71.2253	1.80298	0.298968	6.03067	1.63278e-09	2.41519e-07
KRT24	33.5844	1.79876	0.403926	4.45318	8.4608e-06	0.000584746
CXCL6	28.9712	1.73228	0.45046	3.84558	0.000120266	0.00594182
OAS1	197.543	1.69751	0.188509	9.00492	2.15824e-19	6.47576e-17
SPRR2A	506.664	1.68986	0.155894	10.8398	2.22994e-27	9.79739e-25
ZC3H12A	870.927	1.6761	0.136182	12.3078	8.22291e-35	5.32412e-32
BIRC3	269.947	1.66354	0.170347	9.76561	1.58154e-22	5.12003e-20
LTB	27.1111	1.64063	0.43797	3.746	0.000179679	0.00828716
IFITM1	113.599	1.61688	0.237888	6.79683	1.06949e-11	1.96371e-09
TNFAIP3	2289.43	1.61369	0.105705	15.2659	1.28973e-52	2.26661e-49
IRAK2	190.416	1.60189	0.181928	8.80508	1.30755e-18	3.6558e-16
IRF7	54.9047	1.57522	0.335557	4.69434	2.67469e-06	0.00020958
LOC645638	26.9837	1.55401	0.491512	3.16169	0.00156855	0.0459436
TNFAIP2	736.292	1.55155	0.145378	10.6725	1.36895e-26	5.80717e-24
KRT6B	2804.14	1.55035	0.109032	14.2192	6.95987e-46	7.78366e-43
SOD2	2001.88	1.52159	0.117493	12.9504	2.33704e-38	1.79689e-35
RND1	55.3823	1.51849	0.318644	4.76547	1.88413e-06	0.00015249
C3	6337.63	1.51082	0.105812	14.2783	2.98674e-46	3.67429e-43
C8orf4	52.9005	1.47171	0.370265	3.97474	7.04564e-05	0.00373601
SERPINA3	2126.88	1.46993	0.146087	10.062	8.12959e-24	3.03061e-21
CXCL1	1802.08	1.41944	0.10376	13.68	1.33683e-42	1.09637e-39
TRIML2	46.9714	1.39953	0.342914	4.0813	4.47853e-05	0.00252729
PLAT	444.158	1.39715	0.142225	9.82351	8.91787e-23	3.04744e-20
CXCL2	592.684	1.39346	0.156056	8.92923	4.29001e-19	1.25656e-16
RHCG	1094.76	1.35089	0.116695	11.5762	5.43845e-31	3.04108e-28
OAS3	976.391	1.31993	0.132388	9.97023	2.05746e-23	7.44438e-21
HEPHL1	230.415	1.30992	0.163785	7.99776	1.26701e-15	2.9409e-13
LIF	972.559	1.30953	0.112682	11.6215	3.20444e-31	1.87719e-28
BST2	55.3377	1.29405	0.319107	4.05523	5.00851e-05	0.00277544
HBEGF	989.29	1.29391	0.11231	11.5209	1.03574e-30	5.30904e-28
MYEOV	68.7862	1.28427	0.280355	4.58085	4.63088e-06	0.000341133
OAS2	662.478	1.26839	0.130278	9.736	2.11729e-22	6.67871e-20
TNIP1	4660.22	1.26614	0.0892163	14.1918	1.02998e-45	9.74681e-43
IRF9	677.301	1.25254	0.112278	11.1557	6.7144e-29	3.17694e-26
C15orf48	897.137	1.23804	0.105938	11.6864	1.49601e-31	9.20193e-29
S100A12	53.0447	1.22582	0.32578	3.76273	0.000168068	0.00789152
IL32	858.468	1.22279	0.119422	10.2392	1.32291e-24	5.08577e-22
SLC6A14	1660.17	1.22014	0.10843	11.2527	2.24565e-29	1.10504e-26
CYP27B1	92.5715	1.20802	0.249448	4.84276	1.28046e-06	0.000110931
ITGB3	91.4677	1.19998	0.244366	4.9106	9.07981e-07	8.09419e-05
C6orf223	45.1709	1.15706	0.365317	3.16728	0.0015387	0.0452848
P2RY6	44.5518	1.13739	0.345084	3.29597	0.000980831	0.0320494
MAFF	447.502	1.13525	0.135507	8.37784	5.3906e-17	1.38157e-14
STAT5A	62.556	1.12196	0.29953	3.74574	0.000179863	0.00828716
S100A9	12315.2	1.10954	0.0883964	12.5518	3.8853e-36	2.65539e-33
FAM167A	47.4124	1.09877	0.327823	3.35172	0.000803104	0.0276745
MMP13	70.5125	1.09667	0.302792	3.62185	0.000292505	0.0123656
IL1A	2100.88	1.07404	0.13298	8.07667	6.65592e-16	1.57464e-13
IL1B	4401.2	1.06461	0.0966588	11.0141	3.26936e-28	1.48962e-25
MAP3K8	70.3343	1.06365	0.263831	4.03155	5.54104e-05	0.0030029
EDN1	254.527	1.06258	0.168913	6.2907	3.16033e-10	5.32581e-08
TLR2	119.599	1.05257	0.258648	4.06951	4.71117e-05	0.00264643
EPSTI1	98.1129	1.04674	0.260301	4.02129	5.78796e-05	0.00312296
TYMP	374.046	1.04269	0.190612	5.4702	4.49517e-08	5.16818e-06
IVL	2145.22	1.04021	0.132775	7.83442	4.71019e-15	1.05354e-12
SOCS3	189.944	1.03954	0.185647	5.59954	2.14927e-08	2.64403e-06
PSMB9	70.7159	1.0172	0.319912	3.17961	0.00147472	0.0437157
ADAM8	198.2	1.0164	0.19476	5.21875	1.80137e-07	1.80166e-05
PDGFB	226.145	1.01639	0.168582	6.02906	1.64913e-09	2.41519e-07
KRT4	355.421	1.01491	0.184716	5.49443	3.91982e-08	4.54921e-06
HELZ2	195.708	1.01283	0.238616	4.2446	2.18987e-05	0.00135376
