# Supplementary material for: A Network-Based Analysis Reveals the Mechanism Underlying Vitamin D in Suppressing Cytokine Storm and Virus in SARS-CoV-2 Infection
Source: Front Immunol. 2020 Dec 9;11:590459. doi: 10.3389/fimmu.2020.590459 (PMC7756074; doi:10.3389/fimmu.2020.590459)
Supplement: Supplementary file 2 [file Table_2.xlsx]

## Sheet: SARSCoV2VsMockNHBE_DN
Table S2: List of downregulated expressed genes is SARS-CoV-2 infected NHBE cells compred to control.
Gene	baseMean	log2FoldChange	lfcSE	stat	pvalue	padj
RBM20	21.2826	-1.58169	0.49151	-3.21803	0.00129075	0.0393041
IFITM10	194.443	-1.5688	0.222246	-7.05882	1.67919e-12	3.38646e-10
NANOS1	33.9716	-1.51574	0.395466	-3.83279	0.000126701	0.00620984
STON1	30.6102	-1.50607	0.404171	-3.72632	0.000194294	0.00888554
CXCL14	100.66	-1.44634	0.268047	-5.39585	6.81994e-08	7.55846e-06
MYLK	90.6803	-1.42672	0.264517	-5.39369	6.90262e-08	7.58179e-06
MAP7D2	54.2747	-1.39344	0.313715	-4.44175	8.923e-06	0.000613244
NID1	77.588	-1.22683	0.277866	-4.41519	1.0092e-05	0.000674739
ZNF488	47.3414	-1.13793	0.320479	-3.5507	0.000384209	0.0153959
ATG9B	66.0041	-1.12892	0.282207	-4.00033	6.3255e-05	0.00339809
VTCN1	182.199	-1.07222	0.198378	-5.40495	6.4827e-08	7.25001e-06
CYP4F3	66.7609	-1.07088	0.303812	-3.52482	0.000423773	0.0164722
MIR221	49.0725	-1.05463	0.337087	-3.12866	0.00175604	0.0495478
PPARGC1A	76.4114	-1.04508	0.253473	-4.12304	3.73912e-05	0.00216975
METTL7A	149.499	-1.03373	0.196839	-5.25163	1.50757e-07	1.57171e-05

## Sheet: Sheet1
Gene	log2FoldChange	padj
RBM20	-1.58169	0.0393041
IFITM10	-1.5688	3.38646e-10
NANOS1	-1.51574	0.00620984
STON1	-1.50607	0.00888554
CXCL14	-1.44634	7.55846e-06
MYLK	-1.42672	7.58179e-06
MAP7D2	-1.39344	0.000613244
NID1	-1.22683	0.000674739
ZNF488	-1.13793	0.0153959
ATG9B	-1.12892	0.00339809
VTCN1	-1.07222	7.25001e-06
CYP4F3	-1.07088	0.0164722
MIR221	-1.05463	0.0495478
PPARGC1A	-1.04508	0.00216975
METTL7A	-1.03373	1.57171e-05
