# Supplementary material for: A Network-Based Analysis Reveals the Mechanism Underlying Vitamin D in Suppressing Cytokine Storm and Virus in SARS-CoV-2 Infection
Source: Front Immunol. 2020 Dec 9;11:590459. doi: 10.3389/fimmu.2020.590459 (PMC7756074; doi:10.3389/fimmu.2020.590459)
Supplement: Supplementary file 4 [file Table_4.xlsx]

## Sheet: PPI_Network_Topology
Table S4: Topological properties of SiHgrn network.
SUID	ALIAS	ALL_NODE	AverageShortestPathLength	BASE_START	BASE_STOP	BetweennessCentrality	BOOLEAN_RULE	CHROMOSOME	ClosenessCentrality	ClusteringCoefficient	COMPONENT	Degree	Eccentricity	GENEID	GENESYMBOL	IsSingleNode	KEGGID	log2FC	MCODE_Cluster	MCODE_Node_Status	MCODE_Score	MIRID	name	NeighborhoodConnectivity	NODELABEL	NumberOfDirectedEdges	NumberOfUndirectedEdges	ORIG_TYPE	PartnerOfMultiEdgedNodePairs	PATHWAY	PROT_ACCESSIONS	PROT_ID	PROT_ISOFORMS	PROT_SYMBOL	Radiality	REACTOMEID	selected	SelfLoops	SHAPE	shared name	Stress	TopologicalCoefficient	TYPE	X	Y
224			1.50575			0.146959			0.664122	0.284082		50	4			FALSE		2.92861	Cluster 1	Clustered	14.7794		IL6	16.88		50	0		0						0.915709		TRUE	0		IL6	6848	0.208395
219			1.50575			0.149447			0.664122	0.284898		50	4			FALSE		1.8091	Cluster 1	Clustered	14.7794		TNF	16.92		50	0		0						0.915709		TRUE	0		TNF	6642	0.208889
222			1.57471			0.0920594			0.635037	0.345666		44	4			FALSE		2.34	Cluster 1	Clustered	14.7794		CXCL8	18.2955		44	0		0						0.904215		TRUE	0		CXCL8	4682	0.22587
235			1.62069			0.0663636			0.617021	0.375641		40	4			FALSE		1.06461	Cluster 1	Clustered	14.7794		IL1B	18.9		40	0		0						0.896552		TRUE	0		IL1B	3636	0.233333
211			1.75862			0.0767532			0.568627	0.401681		35	4			FALSE		2.28733	Cluster 1	Clustered	14.7794		MMP9	18.9429		35	0		0						0.873563		TRUE	0		MMP9	2964	0.2591
199			1.67816			0.0580286			0.59589	0.449198		34	4			FALSE		1.05257	Cluster 1	Clustered	14.7794		TLR2	21.3824		34	0		0						0.886973		TRUE	0		TLR2	3524	0.26076
197			1.72414			0.0566006			0.58	0.455645		32	4			FALSE		1.86393	Cluster 1	Clustered	13.8833		ICAM1	22.4062		32	0		0						0.87931		TRUE	0		ICAM1	3680	0.280078
216			1.86207			0.0232928			0.537037	0.526437		30	5			FALSE		1.41944	Cluster 1	Clustered	14.7794		CXCL1	22.0333		30	0		0						0.856322		TRUE	0		CXCL1	1242	0.293778
205			1.8046			0.0182501			0.55414	0.587692		26	4			FALSE		2.98108	Cluster 1	Clustered	13.8833		CSF2	24.2308		26	0		0						0.8659		TRUE	0		CSF2	1466	0.306719
231			1.90805			0.057581			0.524096	0.464615		26	5			FALSE		1.57522	Cluster 1	Clustered	12		IRF7	21.9615		26	0		0						0.848659		TRUE	0		IRF7	4550	0.292821
217			1.88506			0.0119511			0.530488	0.636667		25	4			FALSE		3.14609	Cluster 1	Clustered	14.7794		CCL20	23.88		25	0		0						0.85249		TRUE	0		CCL20	790	0.327123
232			1.95402			0.0591309			0.511765	0.463768		24	5			FALSE		2.51217	Cluster 1	Clustered	12		MX1	20.875		24	0		0						0.840996		TRUE	0		MX1	4516	0.289352
210			2			0.00395664			0.5	0.695652		23	5			FALSE		1.39346	Cluster 1	Clustered	14.7794		CXCL2	25.3043		23	0		0						0.833333		TRUE	0		CXCL2	278	0.361491
234			2			0.00363324			0.5	0.683794		23	5			FALSE		1.07404	Cluster 1	Clustered	14.7794		IL1A	24.8696		23	0		0						0.833333		TRUE	0		IL1A	268	0.35528
196			2.03448			0.0310179			0.491525	0.601732		22	5			FALSE		2.22396	Cluster 1	Clustered	13.8833		SAA1	23.7273		22	0		0						0.827586		TRUE	0		SAA1	1446	0.35346
228			1.98851			0.0282406			0.50289	0.489177		22	5			FALSE		1.61369	Cluster 4	Clustered	11		TNFAIP3	21.9545		22	0		0						0.835249		FALSE	0		TNFAIP3	1390	0.304924
186			1.98851			0.0027209			0.50289	0.752381		21	4			FALSE		4.85236	Cluster 1	Seed	14.7794		CSF3	26.8095		21	0		0						0.835249		TRUE	0		CSF3	238	0.382993
225			1.98851			0.0287502			0.50289	0.573684		20	4			FALSE		1.25254	Cluster 1	Clustered	12		IRF9	20.8		20	0		0						0.835249		TRUE	0		IRF9	2354	0.292958
223			1.86207			0.00936544			0.537037	0.657895		20	4			FALSE		1.03954	Cluster 4	Seed	11		SOCS3	27.3		20	0		0						0.856322		FALSE	0		SOCS3	1084	0.34125
203			2.05747			0.0021041			0.486034	0.847953		19	5			FALSE		2.23236	Cluster 1	Clustered	14.7794		CXCL3	28.1053		19	0		0						0.823755		TRUE	0		CXCL3	168	0.407323
194			1.96552			0.0163541			0.508772	0.526316		19	4			FALSE		1.06258	Cluster 4	Clustered	10		EDN1	23.1053		19	0		0						0.83908		FALSE	0		EDN1	664	0.31651
204			2.08046			0.00153583			0.480663	0.882353		18	5			FALSE		3.48723	Cluster 1	Clustered	14.7794		CXCL5	28.5		18	0		0						0.819923		TRUE	0		CXCL5	120	0.419118
233			2.05747			0.0176351			0.486034	0.653595		18	5			FALSE		1.69751	Cluster 1	Clustered	12		OAS1	19.9444		18	0		0						0.823755		TRUE	0		OAS1	1792	0.284921
187			1.94253			0.153211			0.514793	0.529412		17	3			FALSE		1.80298		Unclustered	8.59091		PI3	24.8235		17	0		0						0.842912		FALSE	0		PI3	8806	0.33098
215			2.11494			0.00133364			0.472826	0.882353		17	5			FALSE		1.73228	Cluster 1	Clustered	13.8833		CXCL6	28.3529		17	0		0						0.814176		TRUE	0		CXCL6	100	0.42959
236			2.06897			0.00551927			0.483333	0.7		16	5			FALSE		1.51082	Cluster 1	Clustered	11.8681		C3	26.75		16	0		0						0.821839		TRUE	0		C3	296	0.376761
230			2.33333			0.00600038			0.428571	0.733333		16	5			FALSE		1.26839	Cluster 1	Clustered	12		OAS2	16		16	0		0						0.777778		TRUE	0		OAS2	484	0.333333
218			2.52874			0.00404113			0.395455	0.780952		15	5			FALSE		2.53304	Cluster 1	Clustered	12		XAF1	15.6		15	0		0						0.745211		TRUE	0		XAF1	172	0.41982
226			2.35632			0.00270127			0.42439	0.828571		15	5			FALSE		1.31993	Cluster 1	Clustered	12		OAS3	16.9333		15	0		0						0.773946		TRUE	0		OAS3	354	0.360284
202			2.31034			0.0251722			0.432836	0.742857		15	5			FALSE		1.29405	Cluster 1	Clustered	12		BST2	16.6		15	0		0						0.781609		TRUE	0		BST2	1228	0.330667
193			2.62069			0.00044931			0.381579	0.901099		14	5			FALSE		2.28081	Cluster 1	Clustered	12		IFI44L	15.9286		14	0		0						0.729885		TRUE	0		IFI44L	42	0.482684
220			2.54023			0.00170931			0.393665	0.835165		14	5			FALSE		2.22231	Cluster 1	Clustered	12		MX2	16.3571		14	0		0						0.743295		TRUE	0		MX2	96	0.430451
221			2.1954			0.00765859			0.455497	0.758242		14	5			FALSE		1.61688	Cluster 1	Clustered	12		IFITM1	18.7857		14	0		0						0.800766		TRUE	0		IFITM1	620	0.302995
173			2.03448			0.00874112			0.491525	0.637363		14	5			FALSE		1.52159	Cluster 4	Clustered	8.83636		SOD2	29.2857		14	0		0						0.827586		FALSE	0		SOD2	758	0.385338
214			2.63218			0.00032456			0.379913	0.935897		13	5			FALSE		2.89712	Cluster 1	Clustered	12		IFI27	16.3077		13	0		0						0.727969		TRUE	0		IFI27	34	0.494172
169			2.17241			0.00056842			0.460317	0.833333		13	5			FALSE		2.73429		Unclustered	10		IL36G	29.7692		13	0		0						0.804598		FALSE	0		IL36G	38	0.457988
229			2.63218			0.00032456			0.379913	0.935897		13	5			FALSE		2.34698	Cluster 1	Clustered	12		IFI6	16.3077		13	0		0						0.727969		TRUE	0		IFI6	34	0.494172
206			2			0.035652			0.5	0.602564		13	3			FALSE		1.12196		Unclustered	6.53333		STAT5A	24.6923		13	0		0						0.833333		FALSE	0		STAT5A	2082	0.33368
195			2.25287			0.00306341			0.443878	0.80303		12	5			FALSE		1.83315		Unclustered	10		GBP5	20.75		12	0		0						0.791188		FALSE	0		GBP5	416	0.351695
212			2.08046			0.0111791			0.480663	0.469697		12	5			FALSE		1.66354		Unclustered	5.5		BIRC3	24.75		12	0		0						0.819923		FALSE	0		BIRC3	620	0.3379
201			2.18391			0.00121308			0.457895	0.712121		12	4			FALSE		1.29391		Unclustered	5.72727		HBEGF	26.5		12	0		0						0.802682		FALSE	0		HBEGF	90	0.420635
213			2.06897			0.0016795			0.483333	0.848485		12	4			FALSE		1.22582	Cluster 3	Clustered	6.97436		S100A12	29		12	0		0						0.821839		FALSE	0		S100A12	148	0.414286
167			2.14943			0.00027476			0.465241	0.890909		11	5			FALSE		2.29027		Unclustered	9		BCL2A1	33.6364		11	0		0						0.808429		FALSE	0		BCL2A1	26	0.487484
189			2.1954			0.00037261			0.455497	0.854545		11	4			FALSE		1.30953		Unclustered	7.82222		LIF	29.9091		11	0		0						0.800766		FALSE	0		LIF	40	0.474747
239			2.2069			0.00134811			0.453125	0.8		10	5			FALSE		1.10954	Cluster 3	Clustered	7.82222		S100A9	30.2		10	0		0						0.798851		FALSE	0		S100A9	54	0.464615
198			2.14943			0.00026788			0.465241	0.916667		9	5			FALSE		1.60189		Unclustered	6.53333		IRAK2	33.5556		9	0		0						0.808429		FALSE	0		IRAK2	34	0.472613
180			2.24138			4.879e-05			0.446154	0.944444		9	5			FALSE		1.09667		Unclustered	8		MMP13	33.8889		9	0		0						0.793103		FALSE	0		MMP13	4	0.529514
181			2.21839			0.00128684			0.450777	0.694444		9	4			FALSE		1.01639		Unclustered	6		PDGFB	26.3333		9	0		0						0.796935		FALSE	0		PDGFB	70	0.417989
238			2.22989			0			0.448454	1		8	5			FALSE		1.8714	Cluster 3	Clustered	8		S100A8	34.375		8	0		0						0.795019		FALSE	0		S100A8	0	0.528846
174			2.22989			2.228e-05			0.448454	0.964286		8	5			FALSE		1.39715		Unclustered	6.80556		PLAT	36.625		8	0		0						0.795019		FALSE	0		PLAT	2	0.554924
182			2.26437			0.00417569			0.441624	0.642857		8	5			FALSE		1.19998		Unclustered	4.28571		ITGB3	27.25		8	0		0						0.789272		FALSE	0		ITGB3	296	0.439516
168			2.82759			0			0.353659	1		8	6			FALSE		1.04674		Unclustered	8		EPSTI1	16		8	0		0						0.695402		FALSE	0		EPSTI1	0	0.592593
190			2.24138			0.0040956			0.446154	0.571429		8	5			FALSE		1.0172		Unclustered	5		PSMB9	19.875		8	0		0						0.793103		FALSE	0		PSMB9	204	0.310547
200			2.67816			0.0510106			0.373391	0.380952		7	4			FALSE		1.04021	Cluster 2	Seed	4		IVL	7.14286		7	0		0						0.720307		FALSE	0		IVL	3166	0.269231
237			2.33333			0.00020939			0.428571	0.8		6	5			FALSE		1.85694		Unclustered	5		CFB	28.6667		6	0		0						0.777778		FALSE	0		CFB	8	0.485876
209			2.8046			0.0396334			0.356557	0.533333		6	4			FALSE		1.68986	Cluster 2	Clustered	4		SPRR2A	6.66667		6	0		0						0.699234		FALSE	0		SPRR2A	2716	0.30303
170			2.32184			0			0.430693	1		6	5			FALSE		1.6761		Unclustered	6		ZC3H12A	35.8333		6	0		0						0.779693		FALSE	0		ZC3H12A	0	0.597222
171			2.29885			0			0.435	1		6	5			FALSE		1.22279		Unclustered	6		IL32	39.5		6	0		0						0.783525		FALSE	0		IL32	0	0.637097
163			2.27586			0			0.439394	1		6	5			FALSE		1.06365		Unclustered	6		MAP3K8	40		6	0		0						0.787356		FALSE	0		MAP3K8	0	0.634921
172			2.47126			0			0.404651	1		6	5			FALSE		-1.44634		Unclustered	6		CXCL14	25.5		6	0		0						0.754789		FALSE	0		CXCL14	0	0.542553
208			2.82759			0.0229885			0.353659	0.6		5	4			FALSE		3.59994	Cluster 2	Clustered	4		SPRR2E	7		5	0		0						0.695402		FALSE	0		SPRR2E	1004	0.34
192			2.42529			0.00088244			0.412322	0.6		5	5			FALSE		1.99463		Unclustered	4		TNFSF14	15.4		5	0		0						0.762452		FALSE	0		TNFSF14	14	0.298039
207			2.83908			0			0.352227	1		4	4			FALSE		2.98118	Cluster 2	Clustered	4		SPRR2D	8.75		4	0		0						0.693487		FALSE	0		SPRR2D	0	0.416667
191			2.43678			0			0.410377	1		4	5			FALSE		1.64063		Unclustered	4		LTB	18.75		4	0		0						0.760536		FALSE	0		LTB	0	0.360577
227			2.37931			0.00353576			0.42029	0.666667		4	5			FALSE		1.26614		Unclustered	3		TNIP1	31		4	0		0						0.770115		FALSE	0		TNIP1	216	0.54386
185			3.6092			0.0179049			0.27707	0.5		4	5			FALSE		1.01491		Unclustered	1.4		KRT4	4.5		4	0		0						0.565134		FALSE	0		KRT4	1614	0.5
176			2.36782			0.00389831			0.42233	0.5		4	5			FALSE		-1.04508		Unclustered	3		PPARGC1A	29.25		4	0		0						0.772031		FALSE	0		PPARGC1A	230	0.508772
162			2.42529			9.759e-05			0.412322	0.666667		4	5			FALSE				Unclustered	3		GIG25	24.5		4	0		0						0.762452		FALSE	0		GIG25	6	0.462264
158			2.49425			0			0.400922	1		3	5			FALSE		1.55155		Unclustered	3		TNFAIP2	31.3333		3	0		0						0.750958		FALSE	0		TNFAIP2	0	0.652778
183			3.75862			0.00535828			0.266055	0.666667		3	5			FALSE		1.55035		Unclustered	1.66667		KRT6B	4		3	0		0						0.54023		FALSE	0		KRT6B	576	0.571429
179			2.48276			0			0.402778	1		3	5			FALSE		1.13739		Unclustered	3		P2RY6	28.3333		3	0		0						0.752874		FALSE	0		P2RY6	0	0.578231
177			2.83908			0.00074597			0.352227	0.333333		3	6			FALSE		1.01283		Unclustered	2		HELZ2	15.3333		3	0		0						0.693487		FALSE	0		HELZ2	42	0.535714
160			2.43678			0.00042324			0.410377	0.333333		3	5			FALSE		-1.07222		Unclustered	2		VTCN1	27		3	0		0						0.760536		FALSE	0		VTCN1	12	0.512821
159			2.42529			0			0.412322	1		3	5			FALSE		-1.42672		Unclustered	3		MYLK	36.3333		3	0		0						0.762452		FALSE	0		MYLK	0	0.67284
164			2.43678			0.00349953			0.410377	0.333333		3	5			FALSE				Unclustered	2		ACE2	23.6667		3	0		0						0.760536		FALSE	0		ACE2	182	0.448718
155			2.45977			0			0.406542	1		2	5			FALSE		1.87419		Unclustered	2		C1QTNF1	45		2	0		0						0.756705		FALSE	0		C1QTNF1	0	0.865385
184			4.58621			0			0.218045	1		2	6			FALSE		1.79876		Unclustered	2		KRT24	3.5		2	0		0						0.402299		FALSE	0		KRT24	0	0.875
166			2.45977			0			0.406542	1		2	5			FALSE		1.20802		Unclustered	2		CYP27B1	42		2	0		0						0.756705		FALSE	0		CYP27B1	0	0.823529
156			2.96552			0			0.337209	1		2	6			FALSE		1.09877		Unclustered	2		FAM167A	13		2	0		0						0.672414		FALSE	0		FAM167A	0	0.590909
154			2.51724			0			0.39726	1		2	5			FALSE		1.04269		Unclustered	2		TYMP	39.5		2	0		0						0.747126		FALSE	0		TYMP	0	0.840426
175			2.5977			0			0.384956	1		2	5			FALSE		-1.03373		Unclustered	2		METTL7A	32.5		2	0		0						0.733716		FALSE	0		METTL7A	0	0.77381
188			2.73563			0			0.365546	1		2	5			FALSE		-1.22683		Unclustered	2		NID1	21.5		2	0		0						0.710728		FALSE	0		NID1	0	0.614286
153			2.90805			0.00072788			0.343874	0		2	6			FALSE				Unclustered	0.666667		TMPRSS2	13.5		2	0		0						0.681992		FALSE	0		TMPRSS2	28	0.520833
165			3.02299			0			0.330798	0		1	6			FALSE		2.42454		Unclustered	0		SAA2	22		1	0		0						0.662835		FALSE	0		SAA2	0	0
157			3.66667			0			0.272727	0		1	5			FALSE		2.0395		Unclustered	0		PGLYRP4	7		1	0		0						0.555556		FALSE	0		PGLYRP4	0	0
178			3.29885			0			0.303136	0		1	6			FALSE		1.88524		Unclustered	0		VNN1	15		1	0		0						0.616858		FALSE	0		VNN1	0	0
152			3.81609			0			0.262048	0		1	5			FALSE		1.30992		Unclustered	0		HEPHL1	5		1	0		0						0.530651		FALSE	0		HEPHL1	0	0
161			2.74713			0			0.364017	0		1	5			FALSE		1.0164		Unclustered	0		ADAM8	35		1	0		0						0.708812		FALSE	0		ADAM8	0	0
