# Supplementary material for: A Network-Based Analysis Reveals the Mechanism Underlying Vitamin D in Suppressing Cytokine Storm and Virus in SARS-CoV-2 Infection
Source: Front Immunol. 2020 Dec 9;11:590459. doi: 10.3389/fimmu.2020.590459 (PMC7756074; doi:10.3389/fimmu.2020.590459)
Supplement: Supplementary file 5 [file Table_5.xlsx]

## Sheet: GOTERM_BP_DIRECT
Table S5A: Gene ontology biological processes annotation of Cluster 1 genes.
Category	Term	Count	%	PValue	Genes	List Total	Pop Hits	Pop Total	Fold Enrichment	Bonferroni	Benjamini	FDR
GOTERM_BP_DIRECT	GO:0006955~immune response	19	61.2903	6.90765e-22	CXCL1, CSF3, CSF2, IL6, TNF, CXCL5, C3, CXCL3, CXCL2, OAS3, TLR2, CXCL8, OAS1, CXCL6, OAS2, CCL20, IL1B, IFI6, IL1A	31	421	16792	24.4462	3.28804e-19	3.28804e-19	9.87849e-19
GOTERM_BP_DIRECT	GO:0060337~type I interferon signaling pathway	12	38.7097	5.11778e-20	IRF9, IFI27, BST2, IFITM1, IRF7, OAS3, OAS1, OAS2, XAF1, MX1, MX2, IFI6	31	64	16792	101.565	2.43606e-17	1.21803e-17	7.31884e-17
GOTERM_BP_DIRECT	GO:0006954~inflammatory response	13	41.9355	8.81804e-13	CXCL1, IL6, TNF, CXCL5, CCL20, C3, CXCL3, CXCL2, TLR2, CXCL8, IL1B, CXCL6, IL1A	31	379	16792	18.58	4.19761e-10	1.3992e-10	1.26111e-09
GOTERM_BP_DIRECT	GO:0051607~defense response to virus	10	32.2581	8.22059e-12	IRF9, IL6, BST2, IFITM1, OAS3, IFI44L, OAS1, OAS2, MX1, MX2	31	165	16792	32.8289	3.91297e-09	9.78244e-10	1.1756e-08
GOTERM_BP_DIRECT	GO:0009615~response to virus	9	29.0323	1.35996e-11	TNF, BST2, IFITM1, IRF7, OAS3, OAS1, OAS2, MX1, MX2	31	110	16792	44.3191	6.47339e-09	1.29468e-09	1.94485e-08
GOTERM_BP_DIRECT	GO:0070098~chemokine-mediated signaling pathway	7	22.5806	2.52396e-09	CXCL1, CXCL5, CCL20, CXCL3, CXCL2, CXCL8, CXCL6	31	71	16792	53.4048	1.20141e-06	2.00234e-07	3.60947e-06
GOTERM_BP_DIRECT	GO:0045071~negative regulation of viral genome replication	6	19.3548	8.07442e-09	TNF, BST2, IFITM1, OAS3, OAS1, MX1	31	40	16792	81.2516	3.84342e-06	5.4906e-07	1.15471e-05
GOTERM_BP_DIRECT	GO:0071222~cellular response to lipopolysaccharide	7	22.5806	4.22858e-08	CSF3, CSF2, ICAM1, IL6, TNF, CCL20, CXCL8	31	113	16792	33.5552	2.01278e-05	2.516e-06	6.0472e-05
GOTERM_BP_DIRECT	GO:0060333~interferon-gamma-mediated signaling pathway	6	19.3548	1.53729e-07	IRF9, ICAM1, IRF7, OAS3, OAS1, OAS2	31	71	16792	45.7756	7.31725e-05	8.13054e-06	0.000219845
GOTERM_BP_DIRECT	GO:2001240~negative regulation of extrinsic apoptotic signaling pathway in absence of ligand	5	16.129	5.24638e-07	CSF2, TNF, IL1B, IL1A, IFI6	31	37	16792	73.1997	0.000249696	2.49724e-05	0.000750271
GOTERM_BP_DIRECT	GO:0032755~positive regulation of interleukin-6 production	5	16.129	1.17188e-06	IL6, TNF, TLR2, IL1B, IL1A	31	45	16792	60.1864	0.000557661	5.07093e-05	0.00167587
GOTERM_BP_DIRECT	GO:0006935~chemotaxis	6	19.3548	2.2971e-06	CXCL1, CXCL5, CCL20, CXCL2, CXCL8, CXCL6	31	122	16792	26.6399	0.00109282	9.11144e-05	0.00328499
GOTERM_BP_DIRECT	GO:0060326~cell chemotaxis	5	16.129	5.19469e-06	CXCL1, CXCL5, CCL20, CXCL2, CXCL6	31	65	16792	41.6675	0.00246963	0.000190188	0.00742857
GOTERM_BP_DIRECT	GO:0030593~neutrophil chemotaxis	5	16.129	5.52299e-06	CCL20, SAA1, CXCL3, CXCL8, IL1B	31	66	16792	41.0362	0.0026255	0.000187764	0.00789802
GOTERM_BP_DIRECT	GO:0090023~positive regulation of neutrophil chemotaxis	4	12.9032	7.74484e-06	CXCL1, CXCL3, CXCL2, CXCL8	31	22	16792	98.4868	0.00367977	0.00024574	0.0110752
GOTERM_BP_DIRECT	GO:0032496~response to lipopolysaccharide	6	19.3548	9.77734e-06	CXCL1, CXCL5, CXCL3, CXCL2, TLR2, CXCL6	31	164	16792	19.8175	0.00464322	0.000290835	0.0139815
GOTERM_BP_DIRECT	GO:0045429~positive regulation of nitric oxide biosynthetic process	4	12.9032	6.05126e-05	ICAM1, IL6, TNF, IL1B	31	43	16792	50.3886	0.028394	0.00169297	0.086503
GOTERM_BP_DIRECT	GO:0008285~negative regulation of cell proliferation	7	22.5806	6.08568e-05	CXCL1, IL6, IFITM1, TLR2, CXCL8, IL1B, IL1A	31	396	16792	9.57511	0.0285532	0.00160808	0.0869948
GOTERM_BP_DIRECT	GO:0051092~positive regulation of NF-kappaB transcription factor activity	5	16.129	8.78564e-05	ICAM1, IL6, TNF, TLR2, IL1B	31	133	16792	20.3638	0.040959	0.00219871	0.125568
GOTERM_BP_DIRECT	GO:0010628~positive regulation of gene expression	6	19.3548	9.21628e-05	CSF2, IL6, TNF, TLR2, IL1B, IL1A	31	262	16792	12.4048	0.0429231	0.00219117	0.131719
GOTERM_BP_DIRECT	GO:0035456~response to interferon-beta	3	9.67742	0.00011022	BST2, IFITM1, XAF1	31	9	16792	180.559	0.0511151	0.00249535	0.157508
GOTERM_BP_DIRECT	GO:0002237~response to molecule of bacterial origin	3	9.67742	0.00011022	CXCL2, TLR2, CXCL8	31	9	16792	180.559	0.0511151	0.00249535	0.157508
GOTERM_BP_DIRECT	GO:0035455~response to interferon-alpha	3	9.67742	0.000137622	BST2, IFITM1, MX2	31	10	16792	162.503	0.0634129	0.00297342	0.196631
GOTERM_BP_DIRECT	GO:0002446~neutrophil mediated immunity	3	9.67742	0.000168018	IL6, CXCL5, CXCL6	31	11	16792	147.73	0.0768684	0.0034715	0.240011
GOTERM_BP_DIRECT	GO:0071347~cellular response to interleukin-1	4	12.9032	0.000270957	ICAM1, IL6, CCL20, CXCL8	31	71	16792	30.517	0.12102	0.00536029	0.386793
GOTERM_BP_DIRECT	GO:0032722~positive regulation of chemokine production	3	9.67742	0.000412703	IL6, TNF, TLR2	31	17	16792	95.5901	0.178388	0.00782868	0.588581
GOTERM_BP_DIRECT	GO:0002690~positive regulation of leukocyte chemotaxis	3	9.67742	0.000463775	IL6, CXCL5, CXCL6	31	18	16792	90.2796	0.19813	0.00845666	0.661194
GOTERM_BP_DIRECT	GO:0042346~positive regulation of NF-kappaB import into nucleus	3	9.67742	0.000634437	TNF, TLR2, IL1B	31	21	16792	77.3825	0.260727	0.0111261	0.903477
GOTERM_BP_DIRECT	GO:0007165~signal transduction	9	29.0323	0.000756458	CXCL1, CXCL5, CCL20, C3, TLR2, CXCL8, IL1B, CXCL6, MX1	31	1161	16792	4.19905	0.30247	0.0127823	1.07637
GOTERM_BP_DIRECT	GO:0007186~G-protein coupled receptor signaling pathway	8	25.8065	0.000847642	CXCL1, CXCL5, CCL20, C3, CXCL3, CXCL2, CXCL8, CXCL6	31	899	16792	4.82027	0.332121	0.0138225	1.20539
GOTERM_BP_DIRECT	GO:0050715~positive regulation of cytokine secretion	3	9.67742	0.000902322	TNF, SAA1, IL1A	31	25	16792	65.0013	0.349295	0.0142212	1.28268
GOTERM_BP_DIRECT	GO:0045087~innate immune response	6	19.3548	0.00090348	BST2, SAA1, IRF7, TLR2, MX1, MX2	31	430	16792	7.55829	0.349654	0.0137832	1.28431
GOTERM_BP_DIRECT	GO:0071356~cellular response to tumor necrosis factor	4	12.9032	0.000976243	ICAM1, IL6, CCL20, CXCL8	31	110	16792	19.6974	0.371814	0.0144237	1.38708
GOTERM_BP_DIRECT	GO:0032757~positive regulation of interleukin-8 production	3	9.67742	0.000976431	TNF, TLR2, IL1B	31	26	16792	62.5012	0.37187	0.0139923	1.38734
GOTERM_BP_DIRECT	GO:0007267~cell-cell signaling	5	16.129	0.00102817	CXCL5, BST2, CCL20, IL1B, CXCL6	31	254	16792	10.6629	0.387166	0.0142986	1.46036
GOTERM_BP_DIRECT	GO:0010575~positive regulation of vascular endothelial growth factor production	3	9.67742	0.00105338	C3, IL1B, IL1A	31	27	16792	60.1864	0.394482	0.0142312	1.4959
GOTERM_BP_DIRECT	GO:0045766~positive regulation of angiogenesis	4	12.9032	0.00111016	C3, CXCL8, IL1B, IL1A	31	115	16792	18.841	0.410647	0.0145796	1.57595
GOTERM_BP_DIRECT	GO:0050766~positive regulation of phagocytosis	3	9.67742	0.00121573	TNF, C3, IL1B	31	29	16792	56.0356	0.439565	0.0155279	1.72461
GOTERM_BP_DIRECT	GO:0001934~positive regulation of protein phosphorylation	4	12.9032	0.00147749	TNF, C3, MMP9, IL1B	31	127	16792	17.0607	0.505301	0.0183507	2.09229
GOTERM_BP_DIRECT	GO:0031663~lipopolysaccharide-mediated signaling pathway	3	9.67742	0.0014803	TNF, TLR2, IL1B	31	32	16792	50.7823	0.505962	0.0179181	2.09623
GOTERM_BP_DIRECT	GO:0019221~cytokine-mediated signaling pathway	4	12.9032	0.00161494	CSF3, IL6, IL1B, IL1A	31	131	16792	16.5398	0.536679	0.0190496	2.28486
GOTERM_BP_DIRECT	GO:0048285~organelle fission	2	6.45161	0.00357004	MX1, MX2	31	2	16792	541.677	0.817751	0.0406713	4.98599
GOTERM_BP_DIRECT	GO:0060700~regulation of ribonuclease activity	2	6.45161	0.00357004	OAS3, OAS1	31	2	16792	541.677	0.817751	0.0406713	4.98599
GOTERM_BP_DIRECT	GO:0070374~positive regulation of ERK1 and ERK2 cascade	4	12.9032	0.00367322	ICAM1, IL6, TNF, CCL20	31	175	16792	12.3812	0.826517	0.0408488	5.12659
GOTERM_BP_DIRECT	GO:0050776~regulation of immune response	4	12.9032	0.00385263	ICAM1, IFITM1, C3, IRF7	31	178	16792	12.1725	0.840768	0.04183	5.37061
GOTERM_BP_DIRECT	GO:0042127~regulation of cell proliferation	4	12.9032	0.00429187	TNF, CXCL3, CXCL2, CXCL6	31	185	16792	11.7119	0.870921	0.0454642	5.96557
GOTERM_BP_DIRECT	GO:0006959~humoral immune response	3	9.67742	0.00463309	IL6, TNF, BST2	31	57	16792	28.5093	0.890352	0.0479347	6.42537
GOTERM_BP_DIRECT	GO:0001660~fever generation	2	6.45161	0.00535044	IL1B, IL1A	31	3	16792	361.118	0.922203	0.0540013	7.38518
GOTERM_BP_DIRECT	GO:0060559~positive regulation of calcidiol 1-monooxygenase activity	2	6.45161	0.00535044	TNF, IL1B	31	3	16792	361.118	0.922203	0.0540013	7.38518
GOTERM_BP_DIRECT	GO:0046330~positive regulation of JNK cascade	3	9.67742	0.00598492	TNF, IL1B, IL1A	31	65	16792	25.0005	0.942581	0.0589842	8.22647
GOTERM_BP_DIRECT	GO:0033138~positive regulation of peptidyl-serine phosphorylation	3	9.67742	0.00691053	CSF3, IL6, TNF	31	70	16792	23.2147	0.963148	0.0664562	9.44105
GOTERM_BP_DIRECT	GO:0045944~positive regulation of transcription from RNA polymerase II promoter	7	22.5806	0.00694248	CSF3, IL6, TNF, IRF7, TLR2, IL1B, IL1A	31	981	16792	3.86518	0.963707	0.0654372	9.4827
GOTERM_BP_DIRECT	GO:0030730~sequestering of triglyceride	2	6.45161	0.00712777	TNF, IL1B	31	4	16792	270.839	0.966792	0.0658323	9.72393
GOTERM_BP_DIRECT	GO:0031622~positive regulation of fever generation	2	6.45161	0.00890202	TNF, IL1B	31	5	16792	216.671	0.985826	0.0800699	12.0037
GOTERM_BP_DIRECT	GO:0050731~positive regulation of peptidyl-tyrosine phosphorylation	3	9.67742	0.00937794	CSF3, ICAM1, IL6	31	82	16792	19.8175	0.988723	0.0826344	12.6061
GOTERM_BP_DIRECT	GO:0051897~positive regulation of protein kinase B signaling	3	9.67742	0.00982216	CSF3, IL6, TNF	31	84	16792	19.3456	0.990891	0.0848344	13.1649
GOTERM_BP_DIRECT	GO:0050830~defense response to Gram-positive bacterium	3	9.67742	0.0100477	IL6, TNF, TLR2	31	85	16792	19.118	0.991827	0.08517	13.4474
GOTERM_BP_DIRECT	GO:0060664~epithelial cell proliferation involved in salivary gland morphogenesis	2	6.45161	0.0106732	IL6, TNF	31	6	16792	180.559	0.99395	0.0886865	14.2261
GOTERM_BP_DIRECT	GO:1903140~regulation of establishment of endothelial barrier	2	6.45161	0.0124413	TNF, IL1B	31	7	16792	154.765	0.997418	0.100948	16.3925
GOTERM_BP_DIRECT	GO:0071639~positive regulation of monocyte chemotactic protein-1 production	2	6.45161	0.0124413	IL1B, IL1A	31	7	16792	154.765	0.997418	0.100948	16.3925
GOTERM_BP_DIRECT	GO:0035234~ectopic germ cell programmed cell death	2	6.45161	0.0142064	IL1B, IL1A	31	8	16792	135.419	0.998898	0.112624	18.5043
GOTERM_BP_DIRECT	GO:0010888~negative regulation of lipid storage	2	6.45161	0.0142064	IL6, TNF	31	8	16792	135.419	0.998898	0.112624	18.5043
GOTERM_BP_DIRECT	GO:0051091~positive regulation of sequence-specific DNA binding transcription factor activity	3	9.67742	0.015032	IL6, TNF, IL1B	31	105	16792	15.4765	0.999261	0.116888	19.475
GOTERM_BP_DIRECT	GO:0000187~activation of MAPK activity	3	9.67742	0.0155786	TNF, SAA1, IL1B	31	107	16792	15.1872	0.999432	0.118979	20.1116
GOTERM_BP_DIRECT	GO:0071223~cellular response to lipoteichoic acid	2	6.45161	0.0159684	CCL20, TLR2	31	9	16792	120.373	0.99953	0.119887	20.5629
GOTERM_BP_DIRECT	GO:0006915~apoptotic process	5	16.129	0.017568	TLR2, IL1B, XAF1, MX1, IL1A	31	567	16792	4.7767	0.999783	0.129168	22.3897
GOTERM_BP_DIRECT	GO:0045080~positive regulation of chemokine biosynthetic process	2	6.45161	0.0177274	TNF, IL1B	31	10	16792	108.335	0.999799	0.12831	22.5695
GOTERM_BP_DIRECT	GO:0071803~positive regulation of podosome assembly	2	6.45161	0.0177274	CSF2, TNF	31	10	16792	108.335	0.999799	0.12831	22.5695
GOTERM_BP_DIRECT	GO:0034116~positive regulation of heterotypic cell-cell adhesion	2	6.45161	0.0194834	TNF, IL1B	31	11	16792	98.4868	0.999914	0.138138	24.5257
GOTERM_BP_DIRECT	GO:0031669~cellular response to nutrient levels	2	6.45161	0.0212363	ICAM1, IL6	31	12	16792	90.2796	0.999963	0.147554	26.4325
GOTERM_BP_DIRECT	GO:0045086~positive regulation of interleukin-2 biosynthetic process	2	6.45161	0.0212363	IL1B, IL1A	31	12	16792	90.2796	0.999963	0.147554	26.4325
GOTERM_BP_DIRECT	GO:0006164~purine nucleotide biosynthetic process	2	6.45161	0.0212363	OAS1, OAS2	31	12	16792	90.2796	0.999963	0.147554	26.4325
GOTERM_BP_DIRECT	GO:0051770~positive regulation of nitric-oxide synthase biosynthetic process	2	6.45161	0.0229861	CCL20, TLR2	31	13	16792	83.335	0.999984	0.156583	28.2912
GOTERM_BP_DIRECT	GO:0051044~positive regulation of membrane protein ectodomain proteolysis	2	6.45161	0.0264768	TNF, IL1B	31	15	16792	72.2237	0.999997	0.175953	31.8693
GOTERM_BP_DIRECT	GO:0043122~regulation of I-kappaB kinase/NF-kappaB signaling	2	6.45161	0.0264768	TNF, IL1B	31	15	16792	72.2237	0.999997	0.175953	31.8693
GOTERM_BP_DIRECT	GO:0046688~response to copper ion	2	6.45161	0.0264768	ICAM1, IL1A	31	15	16792	72.2237	0.999997	0.175953	31.8693
GOTERM_BP_DIRECT	GO:0050995~negative regulation of lipid catabolic process	2	6.45161	0.0282176	TNF, IL1B	31	16	16792	67.7097	0.999999	0.184011	33.591
GOTERM_BP_DIRECT	GO:0048566~embryonic digestive tract development	2	6.45161	0.0282176	TNF, CXCL8	31	16	16792	67.7097	0.999999	0.184011	33.591
GOTERM_BP_DIRECT	GO:0043123~positive regulation of I-kappaB kinase/NF-kappaB signaling	3	9.67742	0.0333452	TNF, BST2, IL1A	31	161	16792	10.0934	1	0.211322	38.43
GOTERM_BP_DIRECT	GO:0034341~response to interferon-gamma	2	6.45161	0.0420363	BST2, IFITM1	31	24	16792	45.1398	1	0.256406	45.8901
GOTERM_BP_DIRECT	GO:0045840~positive regulation of mitotic nuclear division	2	6.45161	0.0454611	IL1B, IL1A	31	26	16792	41.6675	1	0.27122	48.5918
GOTERM_BP_DIRECT	GO:0032728~positive regulation of interferon-beta production	2	6.45161	0.0471691	IRF7, TLR2	31	27	16792	40.1243	1	0.276702	49.8917
GOTERM_BP_DIRECT	GO:0048247~lymphocyte chemotaxis	2	6.45161	0.0488742	CCL20, SAA1	31	28	16792	38.6912	1	0.281993	51.1588
GOTERM_BP_DIRECT	GO:0008284~positive regulation of cell proliferation	4	12.9032	0.0495614	CSF3, CSF2, IL6, CXCL5	31	466	16792	4.64959	1	0.282118	51.6611
GOTERM_BP_DIRECT	GO:0043200~response to amino acid	2	6.45161	0.0539716	ICAM1, IL6	31	31	16792	34.9469	1	0.300149	54.7717
GOTERM_BP_DIRECT	GO:0043491~protein kinase B signaling	2	6.45161	0.0573552	TNF, IL1B	31	33	16792	32.8289	1	0.312622	57.0308
GOTERM_BP_DIRECT	GO:0097192~extrinsic apoptotic signaling pathway in absence of ligand	2	6.45161	0.0590426	IL1B, IL1A	31	34	16792	31.8634	1	0.316931	58.1178
GOTERM_BP_DIRECT	GO:0045893~positive regulation of transcription, DNA-templated	4	12.9032	0.0631712	IL6, TNF, IRF7, IL1B	31	515	16792	4.2072	1	0.33195	60.6704
GOTERM_BP_DIRECT	GO:0006953~acute-phase response	2	6.45161	0.067436	IL6, SAA1	31	39	16792	27.7783	1	0.346926	63.1548
GOTERM_BP_DIRECT	GO:1901215~negative regulation of neuron death	2	6.45161	0.0691059	CSF3, IL6	31	40	16792	27.0839	1	0.350447	64.0872
GOTERM_BP_DIRECT	GO:0007566~embryo implantation	2	6.45161	0.0724372	MMP9, IL1B	31	42	16792	25.7942	1	0.360717	65.882
GOTERM_BP_DIRECT	GO:0002548~monocyte chemotaxis	2	6.45161	0.0724372	IL6, CCL20	31	42	16792	25.7942	1	0.360717	65.882
GOTERM_BP_DIRECT	GO:0045740~positive regulation of DNA replication	2	6.45161	0.0724372	CSF2, IL6	31	42	16792	25.7942	1	0.360717	65.882
GOTERM_BP_DIRECT	GO:0045599~negative regulation of fat cell differentiation	2	6.45161	0.0724372	IL6, TNF	31	42	16792	25.7942	1	0.360717	65.882
GOTERM_BP_DIRECT	GO:0045785~positive regulation of cell adhesion	2	6.45161	0.0740985	TNF, SAA1	31	43	16792	25.1943	1	0.363913	66.7455
GOTERM_BP_DIRECT	GO:0030155~regulation of cell adhesion	2	6.45161	0.0740985	ICAM1, CXCL8	31	43	16792	25.1943	1	0.363913	66.7455
GOTERM_BP_DIRECT	GO:0030838~positive regulation of actin filament polymerization	2	6.45161	0.0774125	CSF3, ICAM1	31	45	16792	24.0746	1	0.373569	68.4077
GOTERM_BP_DIRECT	GO:0032729~positive regulation of interferon-gamma production	2	6.45161	0.0790652	TNF, IL1B	31	46	16792	23.5512	1	0.376474	69.2075
GOTERM_BP_DIRECT	GO:0000165~MAPK cascade	3	9.67742	0.0792979	CSF2, TNF, IL1B	31	262	16792	6.20241	1	0.373855	69.3186
GOTERM_BP_DIRECT	GO:0051781~positive regulation of cell division	2	6.45161	0.080715	IL1B, IL1A	31	47	16792	23.0501	1	0.375804	69.9871
GOTERM_BP_DIRECT	GO:0006139~nucleobase-containing compound metabolic process	2	6.45161	0.0840061	OAS3, OAS2	31	49	16792	22.1093	1	0.38471	71.4876

## Sheet:  GOTERM_MF_DIRECT
Table S5B: Gene ontology molecular function annotation of Cluster 1 genes.
Category	Term	Count	%	PValue	Genes	List Total	Pop Hits	Pop Total	Fold Enrichment	Bonferroni	Benjamini	FDR
GOTERM_MF_DIRECT	GO:0008009~chemokine activity	7	22.5806	2.4535e-10	CXCL1, CXCL5, CCL20, CXCL3, CXCL2, CXCL8, CXCL6	31	49	16881	77.7926	1.66838e-08	1.66838e-08	2.52409e-07
GOTERM_MF_DIRECT	GO:0045236~CXCR chemokine receptor binding	5	16.129	1.0146e-09	CXCL1, CXCL5, CXCL3, CXCL2, CXCL6	31	9	16881	302.527	6.89929e-08	3.44964e-08	1.04379e-06
GOTERM_MF_DIRECT	GO:0005125~cytokine activity	6	19.3548	1.34253e-05	CSF3, CSF2, IL6, TNF, IL1B, IL1A	31	176	16881	18.5641	0.000912509	0.000304262	0.0138107
GOTERM_MF_DIRECT	GO:0001730~2'-5'-oligoadenylate synthetase activity	3	9.67742	1.82784e-05	OAS3, OAS1, OAS2	31	4	16881	408.411	0.00124217	0.000310688	0.0188027
GOTERM_MF_DIRECT	GO:0016779~nucleotidyltransferase activity	3	9.67742	0.00104245	OAS3, OAS1, OAS2	31	27	16881	60.5054	0.068467	0.0140846	1.06727
GOTERM_MF_DIRECT	GO:0008083~growth factor activity	4	12.9032	0.00291204	CXCL1, CSF3, CSF2, IL6	31	162	16881	13.4456	0.179883	0.0325111	2.95564
GOTERM_MF_DIRECT	GO:0003725~double-stranded RNA binding	3	9.67742	0.0052351	OAS3, OAS1, OAS2	31	61	16881	26.7811	0.300173	0.0497107	5.25667
GOTERM_MF_DIRECT	GO:0016740~transferase activity	3	9.67742	0.0125528	OAS3, OAS1, OAS2	31	96	16881	17.0171	0.576413	0.101811	12.1867
GOTERM_MF_DIRECT	GO:0000975~regulatory region DNA binding	2	6.45161	0.0211254	IRF9, IRF7	31	12	16881	90.7581	0.765878	0.148984	19.7209
GOTERM_MF_DIRECT	GO:0005149~interleukin-1 receptor binding	2	6.45161	0.0228662	IL1B, IL1A	31	13	16881	83.7767	0.792569	0.145548	21.1776
GOTERM_MF_DIRECT	GO:0005515~protein binding	21	67.7419	0.0765475	ICAM1, CSF2, IL6, TNF, IFITM1, BST2, C3, MMP9, CXCL2, OAS3, TLR2, CXCL8, OAS1, OAS2, IRF9, CCL20, IRF7, MX1, MX2, IFI6, IL1A	31	8785	16881	1.30171	0.995552	0.388778	55.9248

## Sheet: GOTERM_CC_DIRECT
Table S5C: Gene ontology cellular component annotation of Cluster 1 genes.
Category	Term	Count	%	PValue	Genes	List Total	Pop Hits	Pop Total	Fold Enrichment	Bonferroni	Benjamini	FDR
GOTERM_CC_DIRECT	GO:0005615~extracellular space	18	58.0645	2.52753e-12	CXCL1, CSF3, ICAM1, CSF2, IL6, TNF, CXCL5, C3, CXCL3, MMP9, CXCL2, OAS3, CXCL8, CXCL6, CCL20, SAA1, IL1B, IL1A	31	1347	18224	7.85574	1.18794e-10	1.18794e-10	2.4007e-09
GOTERM_CC_DIRECT	GO:0005576~extracellular region	17	54.8387	5.6245e-10	CXCL1, CSF3, CSF2, IL6, TNF, CXCL5, C3, CXCL3, MMP9, CXCL2, CXCL8, OAS1, CXCL6, CCL20, SAA1, IL1B, IL1A	31	1610	18224	6.20733	2.64351e-08	1.32176e-08	5.34226e-07
GOTERM_CC_DIRECT	GO:0045121~membrane raft	4	12.9032	0.00461535	ICAM1, TNF, BST2, TLR2	31	206	18224	11.415	0.195411	0.0699106	4.29877
GOTERM_CC_DIRECT	GO:0009897~external side of plasma membrane	3	9.67742	0.0477433	ICAM1, IL6, TNF	31	213	18224	8.27987	0.899668	0.437192	37.165
GOTERM_CC_DIRECT	GO:0009986~cell surface	4	12.9032	0.0586789	ICAM1, TNF, BST2, TLR2	31	542	18224	4.33853	0.941699	0.433585	43.6938
GOTERM_CC_DIRECT	GO:0005829~cytosol	10	32.2581	0.0803668	IRF9, IRF7, OAS3, IL1B, OAS1, OAS2, XAF1, MX1, MX2, IL1A	31	3315	18224	1.77337	0.980507	0.481222	54.8764

## Sheet: KEGG_PATHWAY
Table S5D: KEGG pathway annotation of Cluster 1 genes.
Category	Term	Count	%	PValue	Genes	List Total	Pop Hits	Pop Total	Fold Enrichment	Bonferroni	Benjamini	FDR
KEGG_PATHWAY	hsa05323:Rheumatoid arthritis	11	35.4839	3.96167e-14	CSF2, ICAM1, IL6, TNF, CXCL5, CCL20, TLR2, CXCL8, IL1B, CXCL6, IL1A	23	88	6879	37.3859	2.89335e-12	2.89335e-12	4.13669e-11
KEGG_PATHWAY	hsa05164:Influenza A	12	38.7097	1.09653e-12	IRF9, ICAM1, IL6, TNF, IRF7, OAS3, CXCL8, IL1B, OAS1, OAS2, MX1, IL1A	23	174	6879	20.6267	8.00494e-11	4.00247e-11	1.14458e-09
KEGG_PATHWAY	hsa04060:Cytokine-cytokine receptor interaction	13	41.9355	1.36454e-12	CXCL1, CSF3, CSF2, IL6, TNF, CXCL5, CCL20, CXCL3, CXCL2, CXCL8, IL1B, CXCL6, IL1A	23	243	6879	16.0005	9.9614e-11	3.32047e-11	1.42434e-09
KEGG_PATHWAY	hsa05134:Legionellosis	9	29.0323	2.47082e-12	CXCL1, IL6, TNF, C3, CXCL3, CXCL2, TLR2, CXCL8, IL1B	23	54	6879	49.8478	1.80368e-10	4.50922e-11	2.579e-09
KEGG_PATHWAY	hsa04668:TNF signaling pathway	10	32.2581	1.59449e-11	CXCL1, CSF2, ICAM1, IL6, TNF, CCL20, CXCL3, MMP9, CXCL2, IL1B	23	107	6879	27.9521	1.16398e-09	2.32796e-10	1.66432e-08
KEGG_PATHWAY	hsa05162:Measles	10	32.2581	1.15704e-10	IRF9, IL6, IRF7, OAS3, TLR2, IL1B, OAS1, OAS2, MX1, IL1A	23	133	6879	22.4877	8.44636e-09	1.40773e-09	1.20771e-07
KEGG_PATHWAY	hsa05168:Herpes simplex infection	10	32.2581	2.02507e-09	IRF9, IL6, TNF, C3, IRF7, OAS3, TLR2, IL1B, OAS1, OAS2	23	183	6879	16.3435	1.4783e-07	2.11186e-08	2.11375e-06
KEGG_PATHWAY	hsa05133:Pertussis	8	25.8065	2.0606e-09	IL6, TNF, CXCL5, C3, CXCL8, IL1B, CXCL6, IL1A	23	75	6879	31.9026	1.50424e-07	1.8803e-08	2.15084e-06
KEGG_PATHWAY	hsa05132:Salmonella infection	8	25.8065	4.24454e-09	CXCL1, CSF2, IL6, CXCL3, CXCL2, CXCL8, IL1B, IL1A	23	83	6879	28.8277	3.09851e-07	3.44279e-08	4.43042e-06
KEGG_PATHWAY	hsa05144:Malaria	7	22.5806	6.5193e-09	CSF3, ICAM1, IL6, TNF, TLR2, CXCL8, IL1B	23	49	6879	42.7267	4.75908e-07	4.75909e-08	6.8048e-06
KEGG_PATHWAY	hsa04621:NOD-like receptor signaling pathway	6	19.3548	7.0628e-07	CXCL1, IL6, TNF, CXCL2, CXCL8, IL1B	23	56	6879	32.045	5.15571e-05	4.68712e-06	0.000737208
KEGG_PATHWAY	hsa05160:Hepatitis C	7	22.5806	2.69955e-06	IRF9, TNF, IRF7, OAS3, CXCL8, OAS1, OAS2	23	133	6879	15.7414	0.000197048	1.64222e-05	0.00281774
KEGG_PATHWAY	hsa04640:Hematopoietic cell lineage	6	19.3548	6.40699e-06	CSF3, CSF2, IL6, TNF, IL1B, IL1A	23	87	6879	20.6267	0.000467602	3.59772e-05	0.00668737
KEGG_PATHWAY	hsa05142:Chagas disease (American trypanosomiasis)	6	19.3548	1.53933e-05	IL6, TNF, C3, TLR2, CXCL8, IL1B	23	104	6879	17.255	0.00112309	8.02626e-05	0.0160663
KEGG_PATHWAY	hsa04620:Toll-like receptor signaling pathway	6	19.3548	1.68928e-05	IL6, TNF, IRF7, TLR2, CXCL8, IL1B	23	106	6879	16.9295	0.00123243	8.22092e-05	0.0176312
KEGG_PATHWAY	hsa05146:Amoebiasis	6	19.3548	1.68928e-05	CSF2, IL6, TNF, TLR2, CXCL8, IL1B	23	106	6879	16.9295	0.00123243	8.22092e-05	0.0176312
KEGG_PATHWAY	hsa04062:Chemokine signaling pathway	7	22.5806	1.87493e-05	CXCL1, CXCL5, CCL20, CXCL3, CXCL2, CXCL8, CXCL6	23	186	6879	11.256	0.00136777	8.55407e-05	0.0195686
KEGG_PATHWAY	hsa05321:Inflammatory bowel disease (IBD)	5	16.129	4.39588e-05	IL6, TNF, TLR2, IL1B, IL1A	23	64	6879	23.3662	0.00320392	0.00018875	0.0458743
KEGG_PATHWAY	hsa05140:Leishmaniasis	5	16.129	6.62416e-05	TNF, C3, TLR2, IL1B, IL1A	23	71	6879	21.0625	0.00482412	0.000268619	0.0691209
KEGG_PATHWAY	hsa05161:Hepatitis B	6	19.3548	7.65775e-05	IL6, TNF, IRF7, MMP9, TLR2, CXCL8	23	145	6879	12.376	0.00557477	0.000294187	0.0799022
KEGG_PATHWAY	hsa05332:Graft-versus-host disease	4	12.9032	0.000145593	IL6, TNF, IL1B, IL1A	23	33	6879	36.253	0.0105728	0.000531311	0.151864
KEGG_PATHWAY	hsa05143:African trypanosomiasis	4	12.9032	0.000145593	ICAM1, IL6, TNF, IL1B	23	33	6879	36.253	0.0105728	0.000531311	0.151864
KEGG_PATHWAY	hsa05152:Tuberculosis	6	19.3548	0.00019665	IL6, TNF, C3, TLR2, IL1B, IL1A	23	177	6879	10.1385	0.0142543	0.000683427	0.205072
KEGG_PATHWAY	hsa04932:Non-alcoholic fatty liver disease (NAFLD)	5	16.129	0.00119909	IL6, TNF, CXCL8, IL1B, IL1A	23	151	6879	9.90354	0.0838599	0.00397327	1.24454
KEGG_PATHWAY	hsa04064:NF-kappa B signaling pathway	4	12.9032	0.00252912	ICAM1, TNF, CXCL8, IL1B	23	87	6879	13.7511	0.168779	0.00800515	2.60859
KEGG_PATHWAY	hsa05020:Prion diseases	3	9.67742	0.00514877	IL6, IL1B, IL1A	23	34	6879	26.39	0.313968	0.0155787	5.24555
KEGG_PATHWAY	hsa04940:Type I diabetes mellitus	3	9.67742	0.00778097	TNF, IL1B, IL1A	23	42	6879	21.3634	0.434606	0.0225511	7.82994
KEGG_PATHWAY	hsa04380:Osteoclast differentiation	4	12.9032	0.00797651	IRF9, TNF, IL1B, IL1A	23	131	6879	9.13243	0.442682	0.0222345	8.01936
KEGG_PATHWAY	hsa04630:Jak-STAT signaling pathway	4	12.9032	0.010532	CSF3, IRF9, CSF2, IL6	23	145	6879	8.25067	0.538335	0.0282207	10.4628
KEGG_PATHWAY	hsa05202:Transcriptional misregulation in cancer	4	12.9032	0.015418	CSF2, IL6, MMP9, CXCL8	23	167	6879	7.16376	0.678347	0.0397005	14.9717
KEGG_PATHWAY	hsa04623:Cytosolic DNA-sensing pathway	3	9.67742	0.0174626	IL6, IRF7, IL1B	23	64	6879	14.0197	0.723634	0.043377	16.7967
KEGG_PATHWAY	hsa04622:RIG-I-like receptor signaling pathway	3	9.67742	0.0206787	TNF, IRF7, CXCL8	23	70	6879	12.818	0.78246	0.0495748	19.596
KEGG_PATHWAY	hsa05166:HTLV-I infection	4	12.9032	0.0456309	CSF2, ICAM1, IL6, TNF	23	254	6879	4.71003	0.96694	0.10415	38.5841
KEGG_PATHWAY	hsa04650:Natural killer cell mediated cytotoxicity	3	9.67742	0.0572113	CSF2, ICAM1, TNF	23	122	6879	7.3546	0.98644	0.125756	45.9322

## Sheet: BIOCARTA
Table S5E: BIOCARTA pathway annotation of Cluster 1 genes.
Category	Term	Count	%	PValue	Genes	List Total	Pop Hits	Pop Total	Fold Enrichment	Bonferroni	Benjamini	FDR
BIOCARTA	h_LairPathway:Cells and Molecules involved in local acute inflammatory response	6	19.3548	5.00059e-08	ICAM1, IL6, TNF, C3, CXCL8, IL1A	13	17	1625	44.1176	2.50029e-06	2.50029e-06	4.81627e-05
BIOCARTA	h_inflamPathway:Cytokines and Inflammatory Response	6	19.3548	9.18718e-07	CSF3, CSF2, IL6, TNF, CXCL8, IL1A	13	29	1625	25.8621	4.59349e-05	2.29677e-05	0.000884852
BIOCARTA	h_granulocytesPathway:Adhesion and Diapedesis of Granulocytes	5	16.129	2.23465e-06	CSF3, ICAM1, TNF, CXCL8, IL1A	13	15	1625	41.6667	0.000111726	3.72434e-05	0.00215226
BIOCARTA	h_erythPathway:Erythrocyte Differentiation Pathway	4	12.9032	0.000133373	CSF3, CSF2, IL6, IL1A	13	15	1625	33.3333	0.00664692	0.00166589	0.128383
BIOCARTA	h_stemPathway:Regulation of hematopoiesis by cytokines	4	12.9032	0.000133373	CSF3, CSF2, IL6, CXCL8	13	15	1625	33.3333	0.00664692	0.00166589	0.128383
BIOCARTA	h_cytokinePathway:Cytokine Network	4	12.9032	0.000438389	IL6, TNF, CXCL8, IL1A	13	22	1625	22.7273	0.0216857	0.00437526	0.421433
BIOCARTA	h_nthiPathway:NFkB activation by Nontypeable Hemophilus influenzae	4	12.9032	0.000571364	TNF, TLR2, CXCL8, IL1B	13	24	1625	20.8333	0.0281719	0.0047514	0.54895
BIOCARTA	h_il1rPathway:Signal transduction through IL1R	4	12.9032	0.00148317	IL6, TNF, IL1B, IL1A	13	33	1625	15.1515	0.0715267	0.0105459	1.4194
BIOCARTA	h_il10Pathway:IL-10 Anti-inflammatory Signaling Pathway	3	9.67742	0.00372882	IL6, TNF, IL1A	13	13	1625	28.8462	0.170382	0.0230782	3.53413
BIOCARTA	h_lymPathway:Adhesion and Diapedesis of Lymphocytes	3	9.67742	0.00433243	ICAM1, CXCL8, IL1A	13	14	1625	26.7857	0.195144	0.0238328	4.09558
BIOCARTA	h_il17Pathway:IL 17 Signaling Pathway	3	9.67742	0.00497844	CSF3, IL6, CXCL8	13	15	1625	25	0.220844	0.0246456	4.69322
BIOCARTA	h_mspPathway:Msp/Ron Receptor Signaling Pathway	2	6.45161	0.0506526	TNF, IL1B	13	7	1625	35.7143	0.925654	0.210437	39.3861
BIOCARTA	h_freePathway:Free Radical Induced Apoptosis	2	6.45161	0.0716319	TNF, CXCL8	13	10	1625	25	0.975677	0.26633	51.1235
BIOCARTA	h_il5Pathway:IL 5 Signaling Pathway	2	6.45161	0.0716319	IL6, IL1B	13	10	1625	25	0.975677	0.26633	51.1235

## Sheet: GAD_DISEASE
Table S5F: Disease annotation of Cluster 1 genes.
Category	Term	Count	%	PValue	Genes	List Total	Pop Hits	Pop Total	Fold Enrichment	Bonferroni	Benjamini	FDR
GAD_DISEASE	respiratory syncytial virus bronchiolitis	16	51.6129	1.63944e-20	CXCL1, CSF3, ICAM1, CSF2, IL6, TNF, CXCL5, C3, CXCL3, CXCL2, TLR2, CXCL8, CXCL6, IRF9, IL1B, IL1A	29	204	12971	35.0805	2.83624e-17	2.83624e-17	2.77098e-17
GAD_DISEASE	Asthma|Bronchiolitis, Viral|Respiratory Syncytial Virus Infections	16	51.6129	1.63944e-20	CXCL1, CSF3, ICAM1, CSF2, IL6, TNF, CXCL5, C3, CXCL3, CXCL2, TLR2, CXCL8, CXCL6, IRF9, IL1B, IL1A	29	204	12971	35.0805	2.83624e-17	2.83624e-17	2.77098e-17
GAD_DISEASE	Bronchiolitis, Viral|Respiratory Syncytial Virus Infections	16	51.6129	2.74893e-20	CXCL1, CSF3, ICAM1, CSF2, IL6, TNF, CXCL5, C3, CXCL3, CXCL2, TLR2, CXCL8, CXCL6, IRF9, IL1B, IL1A	29	211	12971	33.9167	4.75564e-17	2.37782e-17	4.64623e-17
GAD_DISEASE	ovarian cancer	17	54.8387	3.04469e-18	CXCL1, IL6, TNF, BST2, IFITM1, C3, CXCL3, MMP9, OAS3, CXCL8, OAS1, CXCL6, IRF7, IL1B, MX1, IFI6, IL1A	29	370	12971	20.5505	5.26732e-15	1.75577e-15	5.14614e-15
GAD_DISEASE	Erythema Nodosum|Sarcoidosis	7	22.5806	4.15661e-12	CSF2, ICAM1, IL6, TNF, CXCL5, C3, IL1A	29	22	12971	142.315	7.19086e-09	1.79771e-09	7.02541e-09
GAD_DISEASE	Inflammation|Venous Thromboembolism	7	22.5806	6.07198e-11	CSF2, ICAM1, IL6, TNF, C3, IL1B, IL1A	29	33	12971	94.8767	1.05045e-07	2.1009e-08	1.02628e-07
GAD_DISEASE	Brain Ischemia|Inflammation|Stroke	7	22.5806	6.07198e-11	CSF2, ICAM1, IL6, TNF, C3, IL1B, IL1A	29	33	12971	94.8767	1.05045e-07	2.1009e-08	1.02628e-07
GAD_DISEASE	Chlamydia Infections|Inflammation|Trachoma	7	22.5806	6.07198e-11	CSF2, ICAM1, IL6, TNF, C3, IL1B, IL1A	29	33	12971	94.8767	1.05045e-07	2.1009e-08	1.02628e-07
GAD_DISEASE	Otitis Media|Recurrence	6	19.3548	6.35031e-11	IL6, TNF, TLR2, CXCL8, IL1B, IL1A	29	14	12971	191.69	1.0986e-07	1.83101e-08	1.07333e-07
GAD_DISEASE	Duodenal Ulcer|Helicobacter Infections	6	19.3548	1.95413e-10	IL6, TNF, MMP9, TLR2, CXCL8, IL1B	29	17	12971	157.862	3.38065e-07	4.8295e-08	3.30287e-07
GAD_DISEASE	Coronary Artery Disease|Inflammation	7	22.5806	2.08295e-10	CSF2, ICAM1, IL6, TNF, C3, IL1B, IL1A	29	40	12971	78.2733	3.6035e-07	4.50438e-08	3.5206e-07
GAD_DISEASE	Puerperal Disorders|Sepsis|Streptococcal Infections|Systemic infection	6	19.3548	1.05322e-09	IL6, TNF, TLR2, CXCL8, IL1B, IL1A	29	23	12971	116.681	1.82207e-06	2.02452e-07	1.78015e-06
GAD_DISEASE	multiple system atrophy	6	19.3548	1.05322e-09	ICAM1, IL6, TNF, CXCL8, IL1B, IL1A	29	23	12971	116.681	1.82207e-06	2.02452e-07	1.78015e-06
GAD_DISEASE	Multiple Organ Failure|Multiple Trauma|Sepsis|Systemic infection	5	16.129	1.20855e-09	IL6, TNF, CXCL8, IL1B, IL1A	29	8	12971	279.547	2.0908e-06	2.0908e-07	2.0427e-06
GAD_DISEASE	Dengue Hemorrhagic Fever	8	25.8065	1.56111e-09	ICAM1, IL6, TNF, IRF7, OAS3, OAS1, OAS2, MX1	29	102	12971	35.0805	2.70073e-06	2.45521e-07	2.63859e-06
GAD_DISEASE	periodontitis	8	25.8065	1.56111e-09	ICAM1, IL6, TNF, MMP9, TLR2, CXCL8, IL1B, IL1A	29	102	12971	35.0805	2.70073e-06	2.45521e-07	2.63859e-06
GAD_DISEASE	Lymphoma, Large B-Cell, Diffuse	7	22.5806	1.72132e-09	CSF3, ICAM1, IL6, TNF, CXCL8, IL1B, IL1A	29	56	12971	55.9095	2.97788e-06	2.48157e-07	2.90938e-06
GAD_DISEASE	atherosclerosis	11	35.4839	1.75906e-09	CSF3, CSF2, ICAM1, IL6, TNF, C3, MMP9, TLR2, CXCL8, IL1B, IL1A	29	355	12971	13.8593	3.04318e-06	2.34091e-07	2.97317e-06
GAD_DISEASE	Recurrence|Venous Thromboembolism	7	22.5806	2.13956e-09	CSF2, ICAM1, IL6, TNF, C3, IL1B, IL1A	29	58	12971	53.9816	3.70144e-06	2.64389e-07	3.61628e-06
GAD_DISEASE	cirrhosis; pancreatitis	5	16.129	2.17218e-09	IL6, TNF, CXCL8, IL1B, IL1A	29	9	12971	248.487	3.75786e-06	2.50524e-07	3.67141e-06
GAD_DISEASE	hepatitis B	7	22.5806	2.92231e-09	IL6, TNF, MMP9, OAS3, OAS1, OAS2, MX1	29	61	12971	51.3267	5.05558e-06	3.15974e-07	4.93928e-06
GAD_DISEASE	Sepsis|Systemic infection	6	19.3548	3.05351e-09	IL6, TNF, CXCL2, TLR2, CXCL8, IL1B	29	28	12971	95.8448	5.28255e-06	3.10739e-07	5.16103e-06
GAD_DISEASE	Chorioamnionitis|Fetal Membranes, Premature Rupture|Infection of amniotic sac and membranes	9	29.0323	3.74019e-09	CSF3, CSF2, IL6, TNF, MMP9, TLR2, CXCL8, IL1B, IL1A	29	186	12971	21.6424	6.47052e-06	3.59474e-07	6.32167e-06
GAD_DISEASE	Chorioamnionitis|Fetal Membranes, Premature Rupture|Infection of amniotic sac and membranes|Obstetric Labor, Premature|Pre-Eclampsia|Premature Birth	9	29.0323	3.90195e-09	CSF3, CSF2, IL6, TNF, MMP9, TLR2, CXCL8, IL1B, IL1A	29	187	12971	21.5266	6.75034e-06	3.55282e-07	6.59506e-06
GAD_DISEASE	Brain Ischemia|Hypertension|Osteoporosis|Stroke	7	22.5806	3.92868e-09	CSF2, ICAM1, IL6, TNF, C3, IL1B, IL1A	29	64	12971	48.9208	6.79659e-06	3.39831e-07	6.64025e-06
GAD_DISEASE	diabetes, type 1	9	29.0323	4.42412e-09	ICAM1, IL6, TNF, OAS3, TLR2, IL1B, OAS1, OAS2, IL1A	29	190	12971	21.1868	7.6537e-06	3.64463e-07	7.47765e-06
GAD_DISEASE	Bladder Cancer	12	38.7097	5.35156e-09	CSF3, CSF2, ICAM1, IFI27, IL6, TNF, MMP9, TLR2, CXCL8, IL1B, MX1, IL1A	29	529	12971	10.1461	9.25816e-06	4.20827e-07	9.0452e-06
GAD_DISEASE	Hepatitis C, Chronic|Liver Cirrhosis	7	22.5806	5.70202e-09	TNF, IRF7, MMP9, IL1B, OAS1, MX1, IL1A	29	68	12971	46.0431	9.86445e-06	4.28891e-07	9.63755e-06
GAD_DISEASE	Hepatitis B, Chronic	7	22.5806	7.42847e-09	IL6, TNF, OAS3, IL1B, OAS1, OAS2, MX1	29	71	12971	44.0976	1.28512e-05	5.35469e-07	1.25556e-05
GAD_DISEASE	HIV	9	29.0323	9.01887e-09	ICAM1, IL6, TNF, CXCL3, CXCL2, TLR2, CXCL8, IL1B, IL1A	29	208	12971	19.3533	1.56025e-05	6.24106e-07	1.52437e-05
GAD_DISEASE	bullous pemphigoid	5	16.129	1.22534e-08	IL6, TNF, CXCL8, IL1B, IL1A	29	13	12971	172.029	2.11981e-05	8.15322e-07	2.07107e-05
GAD_DISEASE	preterm delivery	6	19.3548	1.53659e-08	IL6, TNF, MMP9, TLR2, IL1B, IL1A	29	38	12971	70.6225	2.65827e-05	9.84556e-07	2.59714e-05
GAD_DISEASE	periodontal disease	5	16.129	2.33236e-08	IL6, TNF, TLR2, IL1B, IL1A	29	15	12971	149.092	4.03491e-05	1.44107e-06	3.94215e-05
GAD_DISEASE	Pulmonary Disease, Chronic Obstructive	7	22.5806	2.55878e-08	CSF3, CSF2, IL6, TNF, MMP9, TLR2, IL1B	29	87	12971	35.9877	4.4266e-05	1.52644e-06	4.32485e-05
GAD_DISEASE	Helicobacter Infections|Stomach Neoplasms	6	19.3548	2.92506e-08	IL6, TNF, TLR2, CXCL8, IL1B, IL1A	29	43	12971	62.4106	5.06023e-05	1.68678e-06	4.94393e-05
GAD_DISEASE	Migraine Disorders	7	22.5806	3.14105e-08	CSF2, ICAM1, IL6, TNF, C3, IL1B, IL1A	29	90	12971	34.7881	5.43387e-05	1.75291e-06	5.309e-05
GAD_DISEASE	Asthma|Bronchial Hyperreactivity|Hypersensitivity, Immediate	7	22.5806	3.35787e-08	CSF2, TNF, C3, TLR2, CXCL8, IL1B, IL1A	29	91	12971	34.4058	5.80894e-05	1.81535e-06	5.67546e-05
GAD_DISEASE	Chronic Periodontitis|Periodontitis	4	12.9032	3.59838e-08	IL6, TNF, IL1B, IL1A	29	4	12971	447.276	6.225e-05	1.88642e-06	6.08197e-05
GAD_DISEASE	inflammatory response, trauma induced	4	12.9032	3.59838e-08	IL6, TNF, CXCL8, IL1A	29	4	12971	447.276	6.225e-05	1.88642e-06	6.08197e-05
GAD_DISEASE	Dementia|Inflammation	4	12.9032	3.59838e-08	IL6, TNF, IL1B, IL1A	29	4	12971	447.276	6.225e-05	1.88642e-06	6.08197e-05
GAD_DISEASE	subarachnoid hemorrhage	5	16.129	5.2054e-08	IL6, TNF, MMP9, IL1B, IL1A	29	18	12971	124.243	9.00494e-05	2.64863e-06	8.79815e-05
GAD_DISEASE	cervical intraepithelial neoplasia grade 3	6	19.3548	5.74322e-08	IL6, TNF, TLR2, CXCL8, IL1B, IL1A	29	49	12971	54.7685	9.93528e-05	2.83879e-06	9.70718e-05
GAD_DISEASE	Tuberculosis	7	22.5806	5.92665e-08	IL6, TNF, C3, TLR2, CXCL8, IL1B, IL1A	29	100	12971	31.3093	0.000102526	2.84808e-06	0.000100172
GAD_DISEASE	Endometriosis	7	22.5806	5.92665e-08	ICAM1, IL6, TNF, MMP9, CXCL8, IL1B, IL1A	29	100	12971	31.3093	0.000102526	2.84808e-06	0.000100172
GAD_DISEASE	lung cancer	11	35.4839	6.25618e-08	CSF3, CSF2, ICAM1, IL6, TNF, MMP9, TLR2, CXCL8, IL1B, MX1, IL1A	29	516	12971	9.53495	0.000108226	2.92518e-06	0.000105742
GAD_DISEASE	seizures, febrile	5	16.129	6.58374e-08	IL6, TNF, CXCL8, IL1B, IL1A	29	19	12971	117.704	0.000113892	2.99733e-06	0.000111278
GAD_DISEASE	Q fever	5	16.129	6.58374e-08	ICAM1, IL6, TNF, TLR2, IL1B	29	19	12971	117.704	0.000113892	2.99733e-06	0.000111278
GAD_DISEASE	Dermatitis, Atopic|Dermatitis, Irritant|Dermatitis, Occupational|Hand Dermatoses	4	12.9032	8.98294e-08	TNF, CXCL8, IL1B, IL1A	29	5	12971	357.821	0.000155393	3.98473e-06	0.000151829
GAD_DISEASE	Osteolysis	4	12.9032	8.98294e-08	IL6, TNF, IL1B, IL1A	29	5	12971	357.821	0.000155393	3.98473e-06	0.000151829
GAD_DISEASE	Biliary Tract Neoplasms|Inflammation	5	16.129	1.0136e-07	IL6, TNF, CXCL8, IL1B, IL1A	29	21	12971	106.494	0.000175337	4.38381e-06	0.000171318
GAD_DISEASE	Cardiovascular Diseases	8	25.8065	1.1405e-07	ICAM1, IL6, TNF, SAA1, MMP9, TLR2, IL1B, IL1A	29	189	12971	18.9323	0.000197286	4.81233e-06	0.000192766
GAD_DISEASE	Hepatitis C|Remission, Spontaneous	7	22.5806	1.16879e-07	IRF9, ICAM1, TNF, IFITM1, IRF7, MX1, MX2	29	112	12971	27.9547	0.00020218	4.81429e-06	0.000197548
GAD_DISEASE	chronic obstructive pulmonary disease	10	32.2581	1.27009e-07	CSF3, CSF2, ICAM1, TNF, MMP9, TLR2, CXCL8, IL1B, MX1, IL1A	29	414	12971	10.8038	0.000219701	5.10988e-06	0.00021467
GAD_DISEASE	Glomerulonephritis, IGA	7	22.5806	1.36861e-07	ICAM1, IL6, TNF, MMP9, TLR2, IL1B, IL1A	29	115	12971	27.2255	0.000236741	5.38111e-06	0.000231322
GAD_DISEASE	Cystic Fibrosis	6	19.3548	1.48568e-07	IL6, TNF, CXCL8, IL1B, CXCL6, IL1A	29	59	12971	45.4857	0.000256989	5.71158e-06	0.000251108
GAD_DISEASE	Asthma|	7	22.5806	1.59576e-07	IL6, TNF, C3, TLR2, CXCL8, IL1B, IL1A	29	118	12971	26.5333	0.000276028	6.00143e-06	0.000269715
GAD_DISEASE	Atrial Fibrillation|Inflammation	4	12.9032	1.79399e-07	IL6, TNF, IL1B, IL1A	29	6	12971	298.184	0.000310312	6.60339e-06	0.00030322
GAD_DISEASE	Apoplexy|Atherosclerosis|Inflammation|Stroke	4	12.9032	1.79399e-07	IL6, TNF, IL1B, IL1A	29	6	12971	298.184	0.000310312	6.60339e-06	0.00030322
GAD_DISEASE	bacterial vaginosis	4	12.9032	1.79399e-07	IL6, TNF, CXCL8, IL1B	29	6	12971	298.184	0.000310312	6.60339e-06	0.00030322
GAD_DISEASE	Multiple Sclerosis	11	35.4839	1.90118e-07	IRF9, ICAM1, IL6, TNF, MMP9, TLR2, CXCL8, IL1B, OAS1, MX1, IL1A	29	581	12971	8.46822	0.00032885	6.85214e-06	0.000321336
GAD_DISEASE	Pancreatitis, Chronic	5	16.129	2.1297e-07	ICAM1, IL6, TNF, CXCL8, IL1B	29	25	12971	89.4552	0.00036837	7.51912e-06	0.000359961
GAD_DISEASE	Infection|Inflammation|Premature Birth	7	22.5806	2.24844e-07	IL6, TNF, MMP9, TLR2, CXCL8, IL1B, IL1A	29	125	12971	25.0474	0.000388904	7.77956e-06	0.000380029
GAD_DISEASE	Lung Cancer	11	35.4839	2.29974e-07	CSF3, CSF2, ICAM1, IL6, TNF, MMP9, TLR2, CXCL8, IL1B, MX1, IL1A	29	593	12971	8.29685	0.000397777	7.80107e-06	0.000388702
GAD_DISEASE	Connective Tissue Diseases|Fetal Diseases|Inflammation|Musculoskeletal Diseases|Pregnancy Complications, Hematologic|Premature Birth|Skin Diseases	7	22.5806	2.58841e-07	IL6, TNF, MMP9, TLR2, CXCL8, IL1B, IL1A	29	128	12971	24.4604	0.000447695	8.61141e-06	0.000437492
GAD_DISEASE	Inflammation|Premature Birth	7	22.5806	2.58841e-07	IL6, TNF, MMP9, TLR2, CXCL8, IL1B, IL1A	29	128	12971	24.4604	0.000447695	8.61141e-06	0.000437492
GAD_DISEASE	restenosis	6	19.3548	2.62473e-07	ICAM1, IL6, TNF, MMP9, IL1B, IL1A	29	66	12971	40.6614	0.000453975	8.56748e-06	0.00044363
GAD_DISEASE	Helicobacter Infections	5	16.129	2.9459e-07	IL6, TNF, TLR2, CXCL8, IL1B	29	27	12971	82.8289	0.000509511	9.43774e-06	0.000497914
GAD_DISEASE	Asthma	10	32.2581	3.10785e-07	CSF2, ICAM1, IL6, TNF, C3, MMP9, TLR2, CXCL8, IL1B, IL1A	29	460	12971	9.72339	0.000537514	9.77556e-06	0.000525287
GAD_DISEASE	adenocarcinoma	4	12.9032	3.13494e-07	IL6, TNF, CXCL8, IL1B	29	7	12971	255.586	0.000542198	9.68469e-06	0.000529866
GAD_DISEASE	Peptic Ulcer|Stomach Neoplasms	4	12.9032	3.13494e-07	IL6, TNF, CXCL8, IL1B	29	7	12971	255.586	0.000542198	9.68469e-06	0.000529866
GAD_DISEASE	trypanosomiasis	4	12.9032	3.13494e-07	IL6, TNF, CXCL8, IL1A	29	7	12971	255.586	0.000542198	9.68469e-06	0.000529866
GAD_DISEASE	Gastritis, Atrophic|Stomach Neoplasms	4	12.9032	3.13494e-07	TNF, CXCL8, IL1B, IL1A	29	7	12971	255.586	0.000542198	9.68469e-06	0.000529866
GAD_DISEASE	Bleeding After Cardiac Surgery	4	12.9032	3.13494e-07	ICAM1, IL6, TNF, IL1B	29	7	12971	255.586	0.000542198	9.68469e-06	0.000529866
GAD_DISEASE	multiple myeloma	7	22.5806	4.78378e-07	ICAM1, IL6, TNF, TLR2, CXCL8, IL1B, IL1A	29	142	12971	22.0488	0.000827252	1.45191e-05	0.00080855
GAD_DISEASE	systemic lupus erythematosus	7	22.5806	4.98599e-07	IL6, TNF, C3, TLR2, CXCL8, IL1B, IL1A	29	143	12971	21.8946	0.000862204	1.48719e-05	0.000842728
GAD_DISEASE	H. pylori infection	5	16.129	5.25042e-07	IL6, TNF, CXCL8, IL1B, IL1A	29	31	12971	72.1413	0.000907911	1.53952e-05	0.000887422
GAD_DISEASE	Coronary Disease	8	25.8065	5.62165e-07	ICAM1, IL6, TNF, C3, MMP9, TLR2, IL1B, IL1A	29	239	12971	14.9716	0.000972073	1.6209e-05	0.000950166
GAD_DISEASE	Pre-Eclampsia	6	19.3548	7.35954e-07	IL6, TNF, MMP9, TLR2, IL1B, IL1A	29	81	12971	33.1315	0.00127239	2.08719e-05	0.0012439
GAD_DISEASE	Gastritis, Atrophic|Helicobacter Infections|Metaplasia|Peptic Ulcer	4	12.9032	7.50213e-07	IL6, TNF, CXCL8, IL1B	29	9	12971	198.789	0.00129703	2.09331e-05	0.001268
GAD_DISEASE	herpesvirus, Kaposi sarcoma-associated	4	12.9032	7.50213e-07	TNF, CXCL8, IL1B, IL1A	29	9	12971	198.789	0.00129703	2.09331e-05	0.001268
GAD_DISEASE	bacterial infection	4	12.9032	7.50213e-07	IL6, TNF, TLR2, CXCL8	29	9	12971	198.789	0.00129703	2.09331e-05	0.001268
GAD_DISEASE	Cystic Fibrosis|	4	12.9032	7.50213e-07	IL6, TNF, CXCL8, IL1B	29	9	12971	198.789	0.00129703	2.09331e-05	0.001268
GAD_DISEASE	Liver Diseases, Alcoholic	4	12.9032	7.50213e-07	IL6, TNF, IL1B, IL1A	29	9	12971	198.789	0.00129703	2.09331e-05	0.001268
GAD_DISEASE	Stomatitis, Aphthous	4	12.9032	7.50213e-07	IL6, TNF, IL1B, IL1A	29	9	12971	198.789	0.00129703	2.09331e-05	0.001268
GAD_DISEASE	Graves Disease|Graves' Disease	5	16.129	7.70423e-07	ICAM1, IL6, TNF, IL1B, IL1A	29	34	12971	65.7759	0.00133194	2.11558e-05	0.00130216
GAD_DISEASE	hepatitis C	6	19.3548	8.31515e-07	IFI27, IL6, TNF, IL1B, OAS1, MX1	29	83	12971	32.3332	0.00143749	2.24766e-05	0.00140542
GAD_DISEASE	benzene haematotoxicity	8	25.8065	1.04297e-06	ICAM1, IL6, TNF, C3, TLR2, CXCL8, IL1B, IL1A	29	262	12971	13.6573	0.00180271	2.77587e-05	0.00176281
GAD_DISEASE	Atherosclerosis|Inflammation|Retinal Vein Occlusion	4	12.9032	1.07018e-06	IL6, TNF, CXCL8, IL1B	29	10	12971	178.91	0.00184971	2.80514e-05	0.00180881
GAD_DISEASE	Communicable Diseases|Severe Acute Respiratory Syndrome	4	12.9032	1.07018e-06	IL6, TNF, IL1B, IL1A	29	10	12971	178.91	0.00184971	2.80514e-05	0.00180881
GAD_DISEASE	disc disease, intervertebral	4	12.9032	1.07018e-06	IL6, TNF, IL1B, IL1A	29	10	12971	178.91	0.00184971	2.80514e-05	0.00180881
GAD_DISEASE	sepsis	5	16.129	1.21901e-06	IL6, TNF, CXCL2, IL1B, IL1A	29	38	12971	58.8521	0.00210666	3.14754e-05	0.00206034
GAD_DISEASE	sclerosis, systemic	5	16.129	1.21901e-06	IL6, TNF, CXCL8, IL1B, IL1A	29	38	12971	58.8521	0.00210666	3.14754e-05	0.00206034
GAD_DISEASE	Pancreatitis	5	16.129	1.21901e-06	IL6, TNF, CXCL8, IL1B, IL1A	29	38	12971	58.8521	0.00210666	3.14754e-05	0.00206034
GAD_DISEASE	Osteolysis|Prosthesis Failure	4	12.9032	1.46938e-06	IL6, TNF, IL1B, IL1A	29	11	12971	162.646	0.00253879	3.7382e-05	0.00248351
GAD_DISEASE	Graves Ophthalmopathy	4	12.9032	1.46938e-06	IL6, TNF, IL1B, IL1A	29	11	12971	162.646	0.00253879	3.7382e-05	0.00248351
GAD_DISEASE	renal transplantation, rejection after	4	12.9032	1.46938e-06	IL6, TNF, IL1B, IL1A	29	11	12971	162.646	0.00253879	3.7382e-05	0.00248351
GAD_DISEASE	stomach cancer	6	19.3548	1.71712e-06	IL6, TNF, MMP9, CXCL8, IL1B, IL1A	29	96	12971	27.9547	0.00296622	4.30516e-05	0.00290224
GAD_DISEASE	Premature Birth	6	19.3548	1.90213e-06	ICAM1, IL6, TNF, CXCL8, IL1B, IL1A	29	98	12971	27.3842	0.00328528	4.70088e-05	0.00321493
GAD_DISEASE	Spinal Diseases	4	12.9032	1.95633e-06	IL6, MMP9, IL1B, IL1A	29	12	12971	149.092	0.00337874	4.76674e-05	0.00330654
GAD_DISEASE	arthritis; asthma; diabetes, type 1; pemphigus; IL-1RI	4	12.9032	1.95633e-06	IL6, TNF, IL1B, IL1A	29	12	12971	149.092	0.00337874	4.76674e-05	0.00330654
GAD_DISEASE	graft-versus-host disease; longevity; spondyloarthropathies; aphthous stomatitis	4	12.9032	1.95633e-06	IL6, TNF, IL1B, IL1A	29	12	12971	149.092	0.00337874	4.76674e-05	0.00330654
GAD_DISEASE	pneumoconiosis	4	12.9032	1.95633e-06	IL6, TNF, IL1B, IL1A	29	12	12971	149.092	0.00337874	4.76674e-05	0.00330654
GAD_DISEASE	Helicobacter Infections|Inflammation|Precancerous Conditions|Stomach Neoplasms	4	12.9032	1.95633e-06	IL6, TNF, CXCL8, IL1B	29	12	12971	149.092	0.00337874	4.76674e-05	0.00330654
GAD_DISEASE	Aggressive Periodontitis|Periodontitis, Juvenile	4	12.9032	1.95633e-06	IL6, TNF, IL1B, IL1A	29	12	12971	149.092	0.00337874	4.76674e-05	0.00330654
GAD_DISEASE	Colorectal Cancer	9	29.0323	2.20987e-06	ICAM1, IL6, TNF, CXCL5, MMP9, TLR2, CXCL8, IL1B, IL1A	29	426	12971	9.44949	0.00381578	5.30969e-05	0.00373505
GAD_DISEASE	psoriasis psoriatic arthritis	4	12.9032	2.53956e-06	TNF, CXCL8, IL1B, IL1A	29	13	12971	137.623	0.00438381	6.01823e-05	0.00429227
GAD_DISEASE	Infection|Postoperative Complications	4	12.9032	2.53956e-06	IL6, TNF, IL1B, IL1A	29	13	12971	137.623	0.00438381	6.01823e-05	0.00429227
GAD_DISEASE	arthritis; osteoarthritis	4	12.9032	2.53956e-06	IL6, TNF, IL1B, IL1A	29	13	12971	137.623	0.00438381	6.01823e-05	0.00429227
GAD_DISEASE	desensitization in solid organ transplant recipients	4	12.9032	2.53956e-06	IL6, TNF, IL1B, IL1A	29	13	12971	137.623	0.00438381	6.01823e-05	0.00429227
GAD_DISEASE	Inflammation|Myocardial Infarction	4	12.9032	3.22749e-06	IL6, TNF, IL1B, IL1A	29	14	12971	127.793	0.00556802	7.54509e-05	0.00545497
GAD_DISEASE	Scleroderma, Systemic|Skin Ulcer|Systemic Scleroderma	4	12.9032	3.22749e-06	IL6, TNF, IL1B, IL1A	29	14	12971	127.793	0.00556802	7.54509e-05	0.00545497
GAD_DISEASE	Mucocutaneous Lymph Node Syndrome	5	16.129	3.73622e-06	IL6, TNF, CXCL8, IL1B, IL1A	29	50	12971	44.7276	0.00644283	8.61786e-05	0.00631477
GAD_DISEASE	Tuberculosis|Tuberculosis, Pulmonary	4	12.9032	4.02854e-06	TNF, TLR2, IL1B, IL1A	29	15	12971	119.274	0.00694515	9.16982e-05	0.00680881
GAD_DISEASE	pemphigus vulgaris	4	12.9032	4.95103e-06	IL6, TNF, IL1B, IL1A	29	16	12971	111.819	0.00852873	0.000111232	0.0083679
GAD_DISEASE	Chronic Periodontitis	4	12.9032	4.95103e-06	IL6, TNF, IL1B, IL1A	29	16	12971	111.819	0.00852873	0.000111232	0.0083679
GAD_DISEASE	Leukemia, Lymphocytic, Chronic, B-Cell	7	22.5806	4.95469e-06	ICAM1, IL6, TNF, MMP9, CXCL8, IL1B, IL1A	29	212	12971	14.7685	0.008535	0.000109887	0.00837408
GAD_DISEASE	Alzheimer's Disease	8	25.8065	5.13446e-06	CXCL1, ICAM1, IL6, TNF, MMP9, CXCL8, IL1B, IL1A	29	333	12971	10.7454	0.00884331	0.000112432	0.00867791
GAD_DISEASE	chronic obstructive pulmonary disease/COPD	5	16.129	5.49218e-06	IL6, TNF, MMP9, CXCL8, IL1B	29	55	12971	40.6614	0.00945651	0.000118762	0.00928248
GAD_DISEASE	respiratory syncytial virus	4	12.9032	6.00328e-06	ICAM1, IL6, TNF, CXCL8	29	17	12971	105.241	0.010332	0.00012821	0.0101463
GAD_DISEASE	Tuberculosis, Pulmonary	5	16.129	6.34222e-06	IL6, TNF, MMP9, TLR2, IL1B	29	57	12971	39.2347	0.0109121	0.000133797	0.0107191
GAD_DISEASE	Hodgkin Disease|Inflammation	4	12.9032	7.19353e-06	IL6, TNF, CXCL8, IL1B	29	18	12971	99.3946	0.0123677	0.000149927	0.0121578
GAD_DISEASE	Arthritis	5	16.129	7.28581e-06	ICAM1, IL6, TNF, IL1B, IL1A	29	59	12971	37.9047	0.0125254	0.000150042	0.0123138
GAD_DISEASE	patent ductus arteriosus	6	19.3548	7.64589e-06	IL6, TNF, MMP9, CXCL8, IL1B, IL1A	29	130	12971	20.6435	0.0131403	0.000155605	0.0129223
GAD_DISEASE	Behcet Syndrome	6	19.3548	8.23778e-06	ICAM1, TNF, MMP9, TLR2, IL1B, IL1A	29	132	12971	20.3307	0.0141503	0.0001657	0.0139226
GAD_DISEASE	Purpura, Thrombocytopenic, Idiopathic|Werlhof's disease	4	12.9032	8.52997e-06	IL6, TNF, TLR2, IL1B	29	19	12971	94.1633	0.0146486	0.000169605	0.0144164
GAD_DISEASE	Lichen Planus, Oral	4	12.9032	8.52997e-06	IL6, TNF, IL1B, IL1A	29	19	12971	94.1633	0.0146486	0.000169605	0.0144164
GAD_DISEASE	Hodgkin Disease|Leukemia, Lymphocytic, Chronic, B-Cell|Lymphoproliferative Disorders|Waldenstrom Macroglobulinemia	6	19.3548	8.54688e-06	ICAM1, TNF, TLR2, CXCL8, IL1B, IL1A	29	133	12971	20.1779	0.0146774	0.00016801	0.0144449
GAD_DISEASE	Graft vs Host Disease|Hematologic Neoplasms|Neoplasm Recurrence, Local	4	12.9032	1.00208e-05	IL6, TNF, IL1B, IL1A	29	20	12971	89.4552	0.0171866	0.000194767	0.0169357
GAD_DISEASE	giant cell arteritis	4	12.9032	1.00208e-05	ICAM1, TNF, MMP9, IL1A	29	20	12971	89.4552	0.0171866	0.000194767	0.0169357
GAD_DISEASE	Arthritis, Rheumatoid|	6	19.3548	1.05974e-05	ICAM1, IL6, TNF, CXCL8, IL1B, IL1A	29	139	12971	19.3069	0.0181665	0.000203686	0.0179102
GAD_DISEASE	Osteoarthritis	5	16.129	1.14185e-05	IL6, TNF, CXCL8, IL1B, IL1A	29	66	12971	33.8845	0.0195602	0.000217054	0.0192977
GAD_DISEASE	graft versus host disease	4	12.9032	1.1674e-05	IL6, TNF, IL1B, IL1A	29	21	12971	85.1954	0.0199935	0.000219499	0.0197295
GAD_DISEASE	Cardiovascular Diseases|	5	16.129	1.21255e-05	ICAM1, IL6, TNF, IL1B, IL1A	29	67	12971	33.3788	0.0207587	0.000225536	0.0204925
GAD_DISEASE	Coronary Disease|Coronary heart disease	5	16.129	1.28642e-05	ICAM1, IL6, TNF, MMP9, IL1B	29	68	12971	32.8879	0.0220094	0.00023673	0.0217409
GAD_DISEASE	Osteomyelitis|Unspecified osteomyelitis NOS	3	9.67742	1.34632e-05	TNF, IL1B, IL1A	29	3	12971	447.276	0.0230224	0.000245144	0.0227531
GAD_DISEASE	Glossitis, Benign Migratory	3	9.67742	1.34632e-05	IL6, TNF, IL1B	29	3	12971	447.276	0.0230224	0.000245144	0.0227531
GAD_DISEASE	Asphyxia Neonatorum|Brain Ischemia|Hypoxia-Ischemia, Brain	3	9.67742	1.34632e-05	IL6, TNF, IL1B	29	3	12971	447.276	0.0230224	0.000245144	0.0227531
GAD_DISEASE	Critical Illness|	3	9.67742	1.34632e-05	IL6, TNF, IL1B	29	3	12971	447.276	0.0230224	0.000245144	0.0227531
GAD_DISEASE	Alveolar Bone Loss	3	9.67742	1.34632e-05	TNF, IL1B, IL1A	29	3	12971	447.276	0.0230224	0.000245144	0.0227531
GAD_DISEASE	Sarcoidosis	5	16.129	1.36357e-05	IL6, TNF, TLR2, IL1B, IL1A	29	69	12971	32.4113	0.0233138	0.000245697	0.0230445
GAD_DISEASE	non-Hodgkin's lymphoma	4	12.9032	1.54999e-05	IL6, TNF, IL1B, IL1A	29	23	12971	77.7871	0.0264588	0.000276406	0.0261948
GAD_DISEASE	Irritable Bowel Syndrome	4	12.9032	1.54999e-05	IL6, TNF, IL1B, IL1A	29	23	12971	77.7871	0.0264588	0.000276406	0.0261948
GAD_DISEASE	Behcet Syndrome|	4	12.9032	1.76886e-05	IL6, TNF, TLR2, CXCL8	29	24	12971	74.546	0.0301381	0.000312213	0.0298931
GAD_DISEASE	Severe Acute Respiratory Syndrome	4	12.9032	1.76886e-05	TNF, CXCL5, OAS1, MX1	29	24	12971	74.546	0.0301381	0.000312213	0.0298931
GAD_DISEASE	atherosclerosis, coronary	6	19.3548	1.79789e-05	ICAM1, TNF, MMP9, TLR2, IL1B, IL1A	29	155	12971	17.3139	0.0306251	0.000314131	0.0303836
GAD_DISEASE	Pemphigus	4	12.9032	2.54522e-05	IL6, TNF, IL1B, IL1A	29	27	12971	66.2631	0.0430776	0.000440232	0.0430106
GAD_DISEASE	Pulmonary Fibrosis	4	12.9032	2.54522e-05	IL6, TNF, IL1B, IL1A	29	27	12971	66.2631	0.0430776	0.000440232	0.0430106
GAD_DISEASE	Carcinoma, Squamous Cell|Mouth Neoplasms|Squamous cell carcinoma	4	12.9032	2.54522e-05	TNF, CXCL8, IL1B, IL1A	29	27	12971	66.2631	0.0430776	0.000440232	0.0430106
GAD_DISEASE	Infection|Kidney Failure, Acute	3	9.67742	2.68904e-05	IL6, TNF, IL1B	29	4	12971	335.457	0.0454556	0.000460499	0.0454405
GAD_DISEASE	Critical Illness|Multiple Organ Failure|Systemic inflam response synd|Systemic Inflammatory Response Syndrome	3	9.67742	2.68904e-05	IL6, TNF, IL1B	29	4	12971	335.457	0.0454556	0.000460499	0.0454405
GAD_DISEASE	Aortic Aneurysm, Abdominal|Inflammation|Postoperative Complications	3	9.67742	2.68904e-05	IL6, TNF, IL1B	29	4	12971	335.457	0.0454556	0.000460499	0.0454405
GAD_DISEASE	Erythema	3	9.67742	2.68904e-05	TNF, IL1B, IL1A	29	4	12971	335.457	0.0454556	0.000460499	0.0454405
GAD_DISEASE	Bone Diseases, Metabolic|Osteoporosis, Postmenopausal	3	9.67742	2.68904e-05	IL6, IL1B, IL1A	29	4	12971	335.457	0.0454556	0.000460499	0.0454405
GAD_DISEASE	asthma; lipids; C-reactive protein; obesity; glucose; leptin; atopy	3	9.67742	2.68904e-05	IL6, TNF, IL1B	29	4	12971	335.457	0.0454556	0.000460499	0.0454405
GAD_DISEASE	Burns|Multiple Organ Failure|Shock	3	9.67742	2.68904e-05	IL6, TNF, IL1B	29	4	12971	335.457	0.0454556	0.000460499	0.0454405
GAD_DISEASE	coal workers pneumoconiosis	3	9.67742	2.68904e-05	TNF, IL1B, IL1A	29	4	12971	335.457	0.0454556	0.000460499	0.0454405
GAD_DISEASE	Disease Models, Animal|Fever|Seizures, Febrile	3	9.67742	2.68904e-05	IL6, TNF, CXCL8	29	4	12971	335.457	0.0454556	0.000460499	0.0454405
GAD_DISEASE	Diabetes mellitus type II|Diabetes Mellitus, Type 2|Diabetic Nephropathies|Diabetic Nephropathy|Inflammation	3	9.67742	2.68904e-05	IL6, TNF, IL1B	29	4	12971	335.457	0.0454556	0.000460499	0.0454405
GAD_DISEASE	Pneumoconiosis|Silicosis	3	9.67742	2.68904e-05	TNF, IL1B, IL1A	29	4	12971	335.457	0.0454556	0.000460499	0.0454405
GAD_DISEASE	Aortic Aneurysm, Abdominal|Aortic Rupture	3	9.67742	2.68904e-05	IL6, TNF, IL1B	29	4	12971	335.457	0.0454556	0.000460499	0.0454405
GAD_DISEASE	Dermatitis, Allergic Contact|Dermatitis, Atopic|Eczema allergic	3	9.67742	2.68904e-05	IL6, TNF, IL1B	29	4	12971	335.457	0.0454556	0.000460499	0.0454405
GAD_DISEASE	Aneurysm, Ruptured|Aortic Aneurysm, Abdominal	3	9.67742	2.68904e-05	IL6, TNF, IL1B	29	4	12971	335.457	0.0454556	0.000460499	0.0454405
GAD_DISEASE	Dental Plaque|Gingivitis	3	9.67742	2.68904e-05	IL6, IL1B, IL1A	29	4	12971	335.457	0.0454556	0.000460499	0.0454405
GAD_DISEASE	hepatitis C, chronic	5	16.129	2.83894e-05	IL6, TNF, TLR2, IL1B, MX1	29	83	12971	26.9443	0.0479277	0.000481397	0.0479729
GAD_DISEASE	lung function	4	12.9032	2.84653e-05	TNF, MMP9, CXCL8, IL1B	29	28	12971	63.8966	0.0480528	0.000477999	0.0481012
GAD_DISEASE	diabetes, type 2	8	25.8065	3.09683e-05	CSF2, ICAM1, IL6, TNF, MMP9, CXCL8, IL1B, IL1A	29	439	12971	8.15081	0.052166	0.00051502	0.0523296
GAD_DISEASE	Carcinoma, Squamous Cell|Mouth Neoplasms	4	12.9032	3.17039e-05	IL6, TNF, CXCL8, IL1B	29	29	12971	61.6932	0.0533716	0.000522232	0.0535724
GAD_DISEASE	COPD | Chronic obstructive Pulmonary Disease	4	12.9032	3.17039e-05	IL6, TNF, MMP9, IL1B	29	29	12971	61.6932	0.0533716	0.000522232	0.0535724
GAD_DISEASE	juvenile arthritis	4	12.9032	3.17039e-05	IL6, TNF, IL1B, IL1A	29	29	12971	61.6932	0.0533716	0.000522232	0.0535724
GAD_DISEASE	Lupus	4	12.9032	3.17039e-05	IL6, TNF, CXCL8, IL1B	29	29	12971	61.6932	0.0533716	0.000522232	0.0535724
GAD_DISEASE	Arthritis, Rheumatoid|Rheumatoid Arthritis	6	19.3548	3.31539e-05	ICAM1, IL6, TNF, TLR2, IL1B, IL1A	29	176	12971	15.248	0.0557432	0.000540959	0.0560218
GAD_DISEASE	cervical cancer	5	16.129	3.41846e-05	IL6, TNF, MMP9, TLR2, IL1B	29	87	12971	25.7055	0.0574256	0.000552561	0.0577631
GAD_DISEASE	Osteoarthritis, Knee	4	12.9032	4.28492e-05	TNF, MMP9, IL1B, IL1A	29	32	12971	55.9095	0.0714497	0.00068616	0.072399
GAD_DISEASE	Inflammation|Inflammatory bowel disease, NOS|Inflammatory Bowel Diseases	3	9.67742	4.47575e-05	IL6, TNF, IL1B	29	5	12971	268.366	0.0745103	0.000710135	0.0756222
GAD_DISEASE	Arthritis, Juvenile Rheumatoid|Arthritis, Rheumatoid|Chronic Childhood Arthritis|Periodontitis|Rheumatoid Arthritis	3	9.67742	4.47575e-05	TNF, IL1B, IL1A	29	5	12971	268.366	0.0745103	0.000710135	0.0756222
GAD_DISEASE	appendicitis	3	9.67742	4.47575e-05	IL6, TNF, IL1B	29	5	12971	268.366	0.0745103	0.000710135	0.0756222
GAD_DISEASE	AIDS Dementia Complex|HIV Infections	3	9.67742	4.47575e-05	TNF, IL1B, IL1A	29	5	12971	268.366	0.0745103	0.000710135	0.0756222
GAD_DISEASE	Encephalitis, Tick-Borne|Tick-Borne Encephalitis	3	9.67742	4.47575e-05	OAS3, OAS1, OAS2	29	5	12971	268.366	0.0745103	0.000710135	0.0756222
GAD_DISEASE	Cachexia|Esophageal Neoplasms|Stomach Neoplasms	3	9.67742	4.47575e-05	IL6, TNF, IL1B	29	5	12971	268.366	0.0745103	0.000710135	0.0756222
GAD_DISEASE	noncardia gastric cancer	3	9.67742	4.47575e-05	IL6, TNF, IL1B	29	5	12971	268.366	0.0745103	0.000710135	0.0756222
GAD_DISEASE	Burns|Shock, Septic	3	9.67742	4.47575e-05	IL6, TNF, IL1B	29	5	12971	268.366	0.0745103	0.000710135	0.0756222
GAD_DISEASE	Hepatitis C, Chronic|Viremia	3	9.67742	4.47575e-05	TNF, IL1B, IL1A	29	5	12971	268.366	0.0745103	0.000710135	0.0756222
GAD_DISEASE	vulvar cancer	3	9.67742	4.47575e-05	IL6, IL1B, IL1A	29	5	12971	268.366	0.0745103	0.000710135	0.0756222
GAD_DISEASE	Nasal Polyps|Rhinitis|Sinusitis	3	9.67742	4.47575e-05	TNF, IL1B, IL1A	29	5	12971	268.366	0.0745103	0.000710135	0.0756222
GAD_DISEASE	acute pancreatitis	3	9.67742	4.47575e-05	IL6, TLR2, IL1B	29	5	12971	268.366	0.0745103	0.000710135	0.0756222
GAD_DISEASE	cytokine production	3	9.67742	4.47575e-05	IL6, TNF, IL1B	29	5	12971	268.366	0.0745103	0.000710135	0.0756222
GAD_DISEASE	rheumatoid arthritis	6	19.3548	4.78143e-05	IL6, TNF, SAA1, MMP9, TLR2, IL1B	29	190	12971	14.1245	0.0793918	0.000751724	0.0807849
GAD_DISEASE	Brain Ischemia|Stroke	5	16.129	5.03417e-05	ICAM1, IL6, TNF, IL1B, IL1A	29	96	12971	23.2956	0.0834085	0.000784317	0.0850534
GAD_DISEASE	heart disease	4	12.9032	5.15463e-05	IL6, TLR2, IL1B, IL1A	29	34	12971	52.6207	0.0853166	0.000795909	0.0870877
GAD_DISEASE	Cerebral Palsy	4	12.9032	5.15463e-05	IL6, TNF, CXCL8, IL1B	29	34	12971	52.6207	0.0853166	0.000795909	0.0870877
GAD_DISEASE	Leptospirosis|Swamp fever	4	12.9032	5.62973e-05	IL6, TNF, IL1B, IL1A	29	35	12971	51.1172	0.0928043	0.00086155	0.095111
GAD_DISEASE	Graves' disease	4	12.9032	5.62973e-05	ICAM1, IL6, TNF, CXCL8	29	35	12971	51.1172	0.0928043	0.00086155	0.095111
GAD_DISEASE	melanoma	5	16.129	5.67931e-05	IL6, MMP9, CXCL8, IL1B, MX2	29	99	12971	22.5897	0.0935822	0.000861514	0.0959483
GAD_DISEASE	Behcet's disease	4	12.9032	6.66413e-05	TNF, TLR2, CXCL8, IL1A	29	37	12971	48.3541	0.108895	0.00100205	0.112577
GAD_DISEASE	Apoplexy|Stroke	4	12.9032	6.66413e-05	IL6, TNF, MMP9, IL1B	29	37	12971	48.3541	0.108895	0.00100205	0.112577
GAD_DISEASE	Angina, Unstable|Coronary Stenosis|Inflammation|Myocardial Infarction	3	9.67742	6.70466e-05	IL6, TNF, IL1A	29	6	12971	223.638	0.10952	0.000999453	0.113262
GAD_DISEASE	Hemorrhagic Fever with Renal Syndrome|Pleural Effusion	3	9.67742	6.70466e-05	TNF, IL1B, IL1A	29	6	12971	223.638	0.10952	0.000999453	0.113262
GAD_DISEASE	Dermatomyositis	3	9.67742	6.70466e-05	TNF, IL1B, IL1A	29	6	12971	223.638	0.10952	0.000999453	0.113262
GAD_DISEASE	Gingivitis	3	9.67742	6.70466e-05	MMP9, IL1B, IL1A	29	6	12971	223.638	0.10952	0.000999453	0.113262
GAD_DISEASE	Periodontal Diseases	3	9.67742	6.70466e-05	IL6, IL1B, IL1A	29	6	12971	223.638	0.10952	0.000999453	0.113262
GAD_DISEASE	prostate cancer	8	25.8065	8.03386e-05	ICAM1, IL6, TNF, MMP9, TLR2, CXCL8, IL1B, IL1A	29	510	12971	7.01609	0.129764	0.00118725	0.135701
GAD_DISEASE	Leukemia, Myelogenous, Chronic, BCR-ABL Positive|Neovascularization, Pathologic	4	12.9032	8.43717e-05	CSF3, CSF2, IL1B, IL1A	29	40	12971	44.7276	0.135816	0.00123626	0.142509
GAD_DISEASE	Malaria, Falciparum	4	12.9032	9.09012e-05	ICAM1, TNF, TLR2, IL1A	29	41	12971	43.6367	0.145523	0.00132069	0.15353
GAD_DISEASE	Obstetric Labor, Premature	3	9.67742	9.37398e-05	IL6, TNF, IL1B	29	7	12971	191.69	0.14971	0.00135057	0.158321
GAD_DISEASE	Fabry Disease	3	9.67742	9.37398e-05	TNF, IL1B, IL1A	29	7	12971	191.69	0.14971	0.00135057	0.158321
GAD_DISEASE	Hemorrhagic Fever with Renal Syndrome	3	9.67742	9.37398e-05	TNF, IL1B, IL1A	29	7	12971	191.69	0.14971	0.00135057	0.158321
GAD_DISEASE	allergies; common cold	3	9.67742	9.37398e-05	ICAM1, IL6, TNF	29	7	12971	191.69	0.14971	0.00135057	0.158321
GAD_DISEASE	leukopenia neutropenia stomatitis thrombocytopenia	3	9.67742	9.37398e-05	IL6, TNF, IL1B	29	7	12971	191.69	0.14971	0.00135057	0.158321
GAD_DISEASE	HIV Infections|Lipodystrophy	3	9.67742	9.37398e-05	IL6, TNF, IL1B	29	7	12971	191.69	0.14971	0.00135057	0.158321
GAD_DISEASE	Fetal Death	3	9.67742	9.37398e-05	IL6, IL1B, IL1A	29	7	12971	191.69	0.14971	0.00135057	0.158321
GAD_DISEASE	Stomach Neoplasms	5	16.129	9.51467e-05	IL6, TNF, TLR2, CXCL8, IL1B	29	113	12971	19.791	0.151777	0.0013595	0.160695
GAD_DISEASE	null	10	32.2581	0.000100668	CSF2, ICAM1, IL6, TNF, C3, MMP9, TLR2, CXCL8, IL1B, IL1A	29	936	12971	4.77859	0.159842	0.00142656	0.170013
GAD_DISEASE	Bone Density	6	19.3548	0.0001022	ICAM1, IL6, TNF, MMP9, IL1B, IL1A	29	223	12971	12.0343	0.162066	0.00143649	0.172599
GAD_DISEASE	Osteoporosis, Postmenopausal	4	12.9032	0.000104932	IL6, TNF, IL1B, IL1A	29	43	12971	41.6071	0.166017	0.00146297	0.177208
GAD_DISEASE	mood disorders	4	12.9032	0.000112447	IL6, TNF, IL1B, IL1A	29	44	12971	40.6614	0.176791	0.00155515	0.189888
GAD_DISEASE	Alzheimer's disease	10	32.2581	0.000112905	CSF2, ICAM1, IL6, TNF, SAA1, C3, MMP9, CXCL8, IL1B, IL1A	29	950	12971	4.70817	0.177442	0.00154909	0.190661
GAD_DISEASE	Adenocarcinoma|Stomach Neoplasms	4	12.9032	0.000120305	IL6, CXCL8, IL1B, IL1A	29	45	12971	39.7579	0.187907	0.00163756	0.203145
GAD_DISEASE	ankylosing spondylitis	4	12.9032	0.000120305	IL6, TNF, IL1B, IL1A	29	45	12971	39.7579	0.187907	0.00163756	0.203145
GAD_DISEASE	Diabetes mellitus|Myocardial Infarction	3	9.67742	0.000124819	IL6, TNF, IL1B	29	8	12971	167.728	0.194225	0.0016857	0.21076
GAD_DISEASE	disc degeneration, intervertebral	3	9.67742	0.000124819	IL6, IL1B, IL1A	29	8	12971	167.728	0.194225	0.0016857	0.21076
GAD_DISEASE	tooth loss	3	9.67742	0.000124819	IL6, TNF, IL1B	29	8	12971	167.728	0.194225	0.0016857	0.21076
GAD_DISEASE	Gastritis, Atrophic|Helicobacter Infections	3	9.67742	0.000124819	TNF, CXCL8, IL1B	29	8	12971	167.728	0.194225	0.0016857	0.21076
GAD_DISEASE	ischemic stroke	3	9.67742	0.000124819	IL6, IL1B, IL1A	29	8	12971	167.728	0.194225	0.0016857	0.21076
GAD_DISEASE	allograft rejection, heart	3	9.67742	0.000124819	IL6, TNF, IL1B	29	8	12971	167.728	0.194225	0.0016857	0.21076
GAD_DISEASE	Esophageal Neoplasms|Oesophageal neoplasm|Stomach Neoplasms	3	9.67742	0.000124819	IL6, TNF, IL1B	29	8	12971	167.728	0.194225	0.0016857	0.21076
GAD_DISEASE	nasal polyps	3	9.67742	0.000124819	TNF, IL1B, IL1A	29	8	12971	167.728	0.194225	0.0016857	0.21076
GAD_DISEASE	Acute Coronary Syndrome	4	12.9032	0.000146004	IL6, CXCL5, MMP9, IL1B	29	48	12971	37.273	0.223226	0.00195627	0.24649
GAD_DISEASE	Atopy	4	12.9032	0.000155302	IL6, TNF, IL1B, IL1A	29	49	12971	36.5123	0.235622	0.00206473	0.262167
GAD_DISEASE	renal graft function	3	9.67742	0.000160268	IL6, MMP9, IL1B	29	9	12971	149.092	0.242162	0.00211445	0.27054
GAD_DISEASE	HIV; tuberculosis; cleft lip with cleft palate; cleft lip without cleft palate	3	9.67742	0.000160268	IL6, TNF, IL1A	29	9	12971	149.092	0.242162	0.00211445	0.27054
GAD_DISEASE	Hashimoto Disease	3	9.67742	0.000160268	IL6, TNF, IL1B	29	9	12971	149.092	0.242162	0.00211445	0.27054
GAD_DISEASE	Lymphoma, Non-Hodgkin	6	19.3548	0.000171474	ICAM1, TNF, C3, MMP9, TLR2, CXCL8	29	249	12971	10.7777	0.256714	0.00224501	0.28943
GAD_DISEASE	inflammatory bowel disease	4	12.9032	0.000175034	ICAM1, TNF, C3, IL1B	29	51	12971	35.0805	0.26128	0.00227437	0.295431
GAD_DISEASE	Coronary Artery Disease|	4	12.9032	0.000185483	ICAM1, IL6, TNF, CXCL8	29	52	12971	34.4058	0.274515	0.00239202	0.31304
GAD_DISEASE	Duodenal Ulcer	3	9.67742	0.000200067	TNF, CXCL8, IL1B	29	10	12971	134.183	0.292594	0.0025608	0.337616
GAD_DISEASE	Uveitis, Anterior	3	9.67742	0.000200067	ICAM1, IL6, TNF	29	10	12971	134.183	0.292594	0.0025608	0.337616
GAD_DISEASE	paratyphoid feber typhoid fever	3	9.67742	0.000200067	TNF, IL1B, IL1A	29	10	12971	134.183	0.292594	0.0025608	0.337616
GAD_DISEASE	arthritis; diabetes, type 1; pregnancy loss, recurrent; juvenile arthritis; pemphigus; IL-1RI	3	9.67742	0.000200067	TNF, IL1B, IL1A	29	10	12971	134.183	0.292594	0.0025608	0.337616
GAD_DISEASE	leishmaniasis, cutaneous	3	9.67742	0.000200067	IL6, TNF, TLR2	29	10	12971	134.183	0.292594	0.0025608	0.337616
GAD_DISEASE	hepatitis	3	9.67742	0.000200067	IL6, IL1B, IL1A	29	10	12971	134.183	0.292594	0.0025608	0.337616
GAD_DISEASE	Bone Mineral Density	7	22.5806	0.000203224	CSF3, CSF2, IL6, TNF, MMP9, IL1B, IL1A	29	411	12971	7.61784	0.296448	0.00258206	0.342935
GAD_DISEASE	stroke, ischemic	4	12.9032	0.000243809	ICAM1, IL6, TNF, IL1B	29	57	12971	31.3878	0.344161	0.00307439	0.411287
GAD_DISEASE	HTLV-1 infection	3	9.67742	0.0002442	IL6, TNF, IL1B	29	11	12971	121.984	0.344605	0.00305704	0.411946
GAD_DISEASE	Chagas Cardiomyopathy	3	9.67742	0.0002442	TNF, IL1B, IL1A	29	11	12971	121.984	0.344605	0.00305704	0.411946
GAD_DISEASE	paediatric renal allograft	3	9.67742	0.0002442	IL6, TNF, IL1B	29	11	12971	121.984	0.344605	0.00305704	0.411946
GAD_DISEASE	Endometriosis|Uterine Diseases	3	9.67742	0.0002442	IL6, MMP9, IL1B	29	11	12971	121.984	0.344605	0.00305704	0.411946
GAD_DISEASE	Knee osteoarthritis	3	9.67742	0.0002442	TNF, IL1B, IL1A	29	11	12971	121.984	0.344605	0.00305704	0.411946
GAD_DISEASE	Carcinoma, Hepatocellular|Hepatitis B, Chronic|LCC - Liver cell carcinoma|Liver neoplasms	3	9.67742	0.0002442	IL6, CXCL8, IL1B	29	11	12971	121.984	0.344605	0.00305704	0.411946
GAD_DISEASE	Arthritis, Psoriatic|Psoriasis|Psoriatic arthropathy	3	9.67742	0.0002442	TNF, IL1B, IL1A	29	11	12971	121.984	0.344605	0.00305704	0.411946
GAD_DISEASE	Pain, Postoperative|Radius Fractures|Reflex Sympathetic Dystrophy	3	9.67742	0.0002442	IL6, TNF, IL1A	29	11	12971	121.984	0.344605	0.00305704	0.411946
GAD_DISEASE	Leukemia, Myelogenous, Chronic, BCR-ABL Positive	4	12.9032	0.0002701	CSF3, CSF2, IL1B, IL1A	29	59	12971	30.3238	0.37333	0.00335648	0.455543
GAD_DISEASE	POLYCYSTIC OVARIAN SYNDROME|Polycystic Ovary Syndrome	4	12.9032	0.0002701	IL6, TNF, IL1B, IL1A	29	59	12971	30.3238	0.37333	0.00335648	0.455543
GAD_DISEASE	Type 2 Diabetes| edema | rosiglitazone	14	45.1613	0.000273641	CSF3, CSF2, ICAM1, IL6, TNF, C3, MMP9, TLR2, CXCL8, CCL20, SAA1, IL1B, MX2, IL1A	29	2198	12971	2.84889	0.377159	0.00337618	0.461503
GAD_DISEASE	interstitial lung diseases	3	9.67742	0.000292649	IL6, TNF, IL1A	29	12	12971	111.819	0.397313	0.00358474	0.493485
GAD_DISEASE	respiratory tract infections	3	9.67742	0.000292649	IL6, TNF, IL1B	29	12	12971	111.819	0.397313	0.00358474	0.493485
GAD_DISEASE	Helicobacter Infections|Peptic Ulcer	3	9.67742	0.000292649	TNF, CXCL8, IL1B	29	12	12971	111.819	0.397313	0.00358474	0.493485
GAD_DISEASE	Celiac disease	5	16.129	0.000313349	ICAM1, IL6, TNF, IL1B, IL1A	29	154	12971	14.5219	0.41852	0.00381088	0.528304
GAD_DISEASE	Spondylitis, Ankylosing	4	12.9032	0.000328037	TNF, TLR2, IL1B, IL1A	29	63	12971	28.3985	0.433114	0.00396134	0.553004
GAD_DISEASE	Carcinoma, Squamous Cell|Esophageal Neoplasms|Lymphatic Metastasis|Thoracic Neoplasms	3	9.67742	0.000345396	IL6, TNF, IL1B	29	13	12971	103.218	0.449891	0.00414167	0.582187
GAD_DISEASE	Lymphadenitis|Mycobacterium Infections|Periodontitis	3	9.67742	0.000345396	TNF, CXCL8, IL1B	29	13	12971	103.218	0.449891	0.00414167	0.582187
GAD_DISEASE	silicosis	3	9.67742	0.000345396	TNF, IL1B, IL1A	29	13	12971	103.218	0.449891	0.00414167	0.582187
GAD_DISEASE	Bacteremia|	3	9.67742	0.000402424	IL6, TNF, TLR2	29	14	12971	95.8448	0.501591	0.00479079	0.678005
GAD_DISEASE	Measles|Mumps|Rubella	3	9.67742	0.000402424	IL6, TNF, IL1B	29	14	12971	95.8448	0.501591	0.00479079	0.678005
GAD_DISEASE	cardiovascular disease; periodontal disease	3	9.67742	0.000402424	TNF, IL1B, IL1A	29	14	12971	95.8448	0.501591	0.00479079	0.678005
GAD_DISEASE	Arthritis, Rheumatoid	5	16.129	0.00041677	CSF2, ICAM1, IL6, TNF, IL1B	29	166	12971	13.4722	0.513813	0.00492729	0.702095
GAD_DISEASE	lupus erythematosus	4	12.9032	0.000447639	IL6, TNF, CXCL8, IL1A	29	70	12971	25.5586	0.539107	0.00525546	0.753912
GAD_DISEASE	lymphoma	4	12.9032	0.000447639	TNF, TLR2, CXCL8, IL1B	29	70	12971	25.5586	0.539107	0.00525546	0.753912
GAD_DISEASE	biliary atresia	3	9.67742	0.000463716	ICAM1, IL1B, IL1A	29	15	12971	89.4552	0.551755	0.00540705	0.780888
GAD_DISEASE	idiopathic pulmonary fibrosis	3	9.67742	0.000463716	IL6, TNF, CXCL5	29	15	12971	89.4552	0.551755	0.00540705	0.780888
GAD_DISEASE	common variable immunodeficiency	3	9.67742	0.000529254	IL6, IL1B, IL1A	29	16	12971	83.8642	0.599824	0.0061278	0.890789
GAD_DISEASE	Malaria, Falciparum|Parasitemia	3	9.67742	0.000529254	TNF, TLR2, IL1B	29	16	12971	83.8642	0.599824	0.0061278	0.890789
GAD_DISEASE	recurrent pregnancy loss	3	9.67742	0.000529254	IL6, TNF, IL1B	29	16	12971	83.8642	0.599824	0.0061278	0.890789
GAD_DISEASE	kidney failure, chronic	5	16.129	0.000531212	ICAM1, IL6, TNF, MMP9, IL1B	29	177	12971	12.6349	0.601178	0.00610953	0.894072
GAD_DISEASE	Acute Coronary Syndrome|	4	12.9032	0.000548219	ICAM1, IL6, TNF, IL1B	29	75	12971	23.8547	0.612748	0.00626295	0.922571
GAD_DISEASE	preeclampsia	4	12.9032	0.000548219	IL6, TNF, MMP9, IL1A	29	75	12971	23.8547	0.612748	0.00626295	0.922571
GAD_DISEASE	Inflammation	4	12.9032	0.000548219	IL6, TNF, IL1B, IL1A	29	75	12971	23.8547	0.612748	0.00626295	0.922571
GAD_DISEASE	Chronic ulcerative colitis|Colitis, Ulcerative|Crohn Disease|Crohn's disease|Inflammatory bowel disease, NOS|Inflammatory Bowel Diseases	3	9.67742	0.00059902	ICAM1, TNF, IL1B	29	17	12971	78.931	0.645347	0.00679664	1.00766
GAD_DISEASE	Colitis, Ulcerative|Crohn Disease	3	9.67742	0.00059902	TNF, TLR2, IL1B	29	17	12971	78.931	0.645347	0.00679664	1.00766
GAD_DISEASE	Meningococcal Infections	3	9.67742	0.000672999	TNF, IL1B, IL1A	29	18	12971	74.546	0.687977	0.00758338	1.13143
GAD_DISEASE	breast cancer	7	22.5806	0.000700642	ICAM1, IL6, TNF, MMP9, TLR2, IL1B, IL1A	29	518	12971	6.04427	0.702558	0.0078427	1.17765
GAD_DISEASE	Aggressive Periodontitis|Alveolar Bone Loss|Chronic Periodontitis|Periodontal Attachment Loss|Periodontal Pocket|Periodontitis	3	9.67742	0.000751171	IL6, IL1B, IL1A	29	19	12971	70.6225	0.727472	0.00835212	1.26207
GAD_DISEASE	esophageal adenocarcinoma	6	19.3548	0.000829705	IL6, TNF, MMP9, CXCL8, IL1B, IL1A	29	351	12971	7.64574	0.762119	0.0091628	1.39315
GAD_DISEASE	meningococcal disease	3	9.67742	0.000833521	TNF, IL1B, IL1A	29	20	12971	67.0914	0.763686	0.00914641	1.39952
GAD_DISEASE	cirrhosis, biliary primary	3	9.67742	0.000833521	IL6, TNF, IL1B	29	20	12971	67.0914	0.763686	0.00914641	1.39952
GAD_DISEASE	Aortic Aneurysm, Abdominal	3	9.67742	0.000833521	IL6, MMP9, IL1B	29	20	12971	67.0914	0.763686	0.00914641	1.39952
GAD_DISEASE	lymphoproliferative disorders	3	9.67742	0.000920032	IL6, TNF, IL1A	29	21	12971	63.8966	0.796561	0.0100278	1.54371
GAD_DISEASE	Rheumatoid spondylitis|Spondylitis, Ankylosing	3	9.67742	0.000920032	TNF, IL1B, IL1A	29	21	12971	63.8966	0.796561	0.0100278	1.54371
GAD_DISEASE	Type 2 diabetes	6	19.3548	0.0009298	CSF2, ICAM1, IL6, TNF, IL1B, IL1A	29	360	12971	7.4546	0.799973	0.0100703	1.55998
GAD_DISEASE	Parkinson's Disease	5	16.129	0.00093817	IL6, TNF, CXCL8, IL1B, IL1A	29	206	12971	10.8562	0.802851	0.0100974	1.57392
GAD_DISEASE	Birth Weight|Leukemia|Leukemia, Myeloid, Acute|Precursor Cell Lymphoblastic Leukemia-Lymphoma	5	16.129	0.00095524	ICAM1, CCL20, C3, TLR2, CXCL8	29	207	12971	10.8038	0.808593	0.0102167	1.60234
GAD_DISEASE	Meningeal Neoplasms|meningioma	5	16.129	0.00100777	ICAM1, CCL20, C3, TLR2, CXCL8	29	210	12971	10.6494	0.825235	0.0107096	1.68975
GAD_DISEASE	Choroidal Neovascularization|Macular Degeneration	3	9.67742	0.00101069	IL6, CXCL8, IL1B	29	22	12971	60.9922	0.826116	0.0106749	1.6946
GAD_DISEASE	Cerebral Infarction	3	9.67742	0.00101069	TNF, IL1B, IL1A	29	22	12971	60.9922	0.826116	0.0106749	1.6946
GAD_DISEASE	Kawasaki disease	3	9.67742	0.00101069	IL6, TNF, IL1B	29	22	12971	60.9922	0.826116	0.0106749	1.6946
GAD_DISEASE	Retinopathy of Prematurity	3	9.67742	0.00101069	TNF, IL1B, IL1A	29	22	12971	60.9922	0.826116	0.0106749	1.6946
GAD_DISEASE	Arthritis, Psoriatic|Psoriatic arthropathy	3	9.67742	0.00101069	IL6, TNF, IL1B	29	22	12971	60.9922	0.826116	0.0106749	1.6946
GAD_DISEASE	Chronic ulcerative colitis|Colitis, Ulcerative	3	9.67742	0.00101069	TNF, IL1B, IL1A	29	22	12971	60.9922	0.826116	0.0106749	1.6946
GAD_DISEASE	Rheumatic Heart Disease	3	9.67742	0.00110546	TNF, TLR2, IL1B	29	23	12971	58.3403	0.852439	0.0115999	1.85212
GAD_DISEASE	neutropenia	3	9.67742	0.00110546	IL6, TNF, IL1B	29	23	12971	58.3403	0.852439	0.0115999	1.85212
GAD_DISEASE	bone marrow transplantation	3	9.67742	0.00120435	ICAM1, IL6, TNF	29	24	12971	55.9095	0.875666	0.0125556	2.01622
GAD_DISEASE	Dermatitis, Atopic|Eczema allergic	3	9.67742	0.00120435	IL6, TNF, IL1B	29	24	12971	55.9095	0.875666	0.0125556	2.01622
GAD_DISEASE	Lung Diseases	3	9.67742	0.00130733	IL6, TNF, CXCL8	29	25	12971	53.6731	0.89598	0.013541	2.18683
GAD_DISEASE	Sudden Infant Death	3	9.67742	0.00141439	IL6, TNF, IL1B	29	26	12971	51.6088	0.913588	0.0145555	2.3639
GAD_DISEASE	Nephrotic Syndrome	3	9.67742	0.00141439	IL6, TNF, IL1B	29	26	12971	51.6088	0.913588	0.0145555	2.3639
GAD_DISEASE	malaria, plasmodium falciparum	3	9.67742	0.00141439	TNF, TLR2, IL1B	29	26	12971	51.6088	0.913588	0.0145555	2.3639
GAD_DISEASE	allergic rhinitis	3	9.67742	0.00152551	IL6, TNF, TLR2	29	27	12971	49.6973	0.92872	0.0155981	2.54737
GAD_DISEASE	psoriatic arthritis	3	9.67742	0.00175985	TNF, IL1B, IL1A	29	29	12971	46.2699	0.952509	0.0178693	2.93323
GAD_DISEASE	skin cancer, non-melanoma	3	9.67742	0.00175985	IL6, CXCL8, IL1B	29	29	12971	46.2699	0.952509	0.0178693	2.93323
GAD_DISEASE	longevity	6	19.3548	0.00194357	IL6, TNF, C3, CXCL8, IL1B, IL1A	29	425	12971	6.31448	0.96546	0.0196032	3.23473
GAD_DISEASE	Intervertebral Disk Displacement	3	9.67742	0.00201022	MMP9, IL1B, IL1A	29	31	12971	43.2848	0.969229	0.0201519	3.3439
GAD_DISEASE	macular degeneration	5	16.129	0.00203087	IL6, C3, MMP9, CXCL8, IL1B	29	254	12971	8.80464	0.970311	0.0202399	3.3777
GAD_DISEASE	Abortion, Habitual	3	9.67742	0.00227649	IL6, TNF, IL1B	29	33	12971	40.6614	0.980607	0.0225331	3.77886
GAD_DISEASE	nephropathy, IgA	3	9.67742	0.00241555	IL6, TNF, IL1B	29	34	12971	39.4655	0.984762	0.023759	4.00528
GAD_DISEASE	Chronic renal failure|Kidney Failure, Chronic	8	25.8065	0.00254411	CSF2, ICAM1, IL6, TNF, MMP9, CXCL8, IL1B, IL1A	29	905	12971	3.95382	0.987807	0.0248679	4.21415
GAD_DISEASE	aging	3	9.67742	0.00255854	IL6, TNF, IL1B	29	35	12971	38.3379	0.988109	0.0248671	4.23757
GAD_DISEASE	benzene toxicity	3	9.67742	0.00255854	CSF3, TNF, IL1A	29	35	12971	38.3379	0.988109	0.0248671	4.23757
GAD_DISEASE	dermatitis and eczema	3	9.67742	0.00285622	CSF2, TNF, IL1B	29	37	12971	36.2656	0.992905	0.0275695	4.71949
GAD_DISEASE	Hypersensitivity	3	9.67742	0.00285622	TNF, TLR2, IL1B	29	37	12971	36.2656	0.992905	0.0275695	4.71949
GAD_DISEASE	Gout	3	9.67742	0.00285622	IL6, TNF, IL1B	29	37	12971	36.2656	0.992905	0.0275695	4.71949
GAD_DISEASE	Crohn's disease; ulcerative colitis	3	9.67742	0.00285622	ICAM1, TNF, IL1B	29	37	12971	36.2656	0.992905	0.0275695	4.71949
GAD_DISEASE	oral cancer	3	9.67742	0.00301089	TNF, MMP9, CXCL8	29	38	12971	35.3113	0.994575	0.0288819	4.96897
GAD_DISEASE	Peripheral Vascular Diseases	3	9.67742	0.00333178	ICAM1, IL6, MMP9	29	40	12971	33.5457	0.996891	0.0317401	5.48463
GAD_DISEASE	Crohn Disease|	3	9.67742	0.00333178	IL6, TNF, IL1B	29	40	12971	33.5457	0.996891	0.0317401	5.48463
GAD_DISEASE	Celiac Disease|	5	16.129	0.00340496	IL6, TNF, IL1B, CXCL6, IL1A	29	293	12971	7.63269	0.997262	0.0322498	5.60185
GAD_DISEASE	thromboembolism, venous	3	9.67742	0.00349798	IL6, TNF, IL1B	29	41	12971	32.7275	0.997671	0.0329377	5.75067
GAD_DISEASE	Nasopharyngeal Neoplasms	3	9.67742	0.00349798	TNF, CXCL8, IL1B	29	41	12971	32.7275	0.997671	0.0329377	5.75067
GAD_DISEASE	Carcinoma, Hepatocellular|Liver Neoplasms	3	9.67742	0.00366799	TNF, IL1B, IL1A	29	42	12971	31.9483	0.998266	0.0343272	6.02208
GAD_DISEASE	Crohn's disease ulcerative colitis	3	9.67742	0.00420074	ICAM1, TNF, MMP9	29	45	12971	29.8184	0.999313	0.0390141	6.86782
GAD_DISEASE	Infection|Thrombosis	2	6.45161	0.00431283	IL6, TNF	29	2	12971	447.276	0.999434	0.039823	7.04485
GAD_DISEASE	Myocardial Infarction|Periodontitis	2	6.45161	0.00431283	IL1B, IL1A	29	2	12971	447.276	0.999434	0.039823	7.04485
GAD_DISEASE	Dental Plaque|Gingival Hemorrhage|Gingival Recession|Periodontal Attachment Loss|Periodontal Pocket|Periodontitis	2	6.45161	0.00431283	IL1B, IL1A	29	2	12971	447.276	0.999434	0.039823	7.04485
GAD_DISEASE	Adenocarcinoma|Atrophy|Esophageal Neoplasms|Gastroesophageal Reflux|Helicobacter Infections|Oesophageal neoplasm	2	6.45161	0.00431283	TNF, IL1B	29	2	12971	447.276	0.999434	0.039823	7.04485
GAD_DISEASE	limbal stem cell graft	2	6.45161	0.00431283	IL6, TNF	29	2	12971	447.276	0.999434	0.039823	7.04485
GAD_DISEASE	Blindness|Trachoma	2	6.45161	0.00431283	CSF2, CXCL8	29	2	12971	447.276	0.999434	0.039823	7.04485
GAD_DISEASE	Epilepsy, Temporal Lobe|Seizures, Febrile	2	6.45161	0.00431283	C3, MMP9	29	2	12971	447.276	0.999434	0.039823	7.04485
GAD_DISEASE	Alveolar Bone Loss|Mandibular Diseases|Maxillary Diseases|Periodontal Diseases|Tooth Loss	2	6.45161	0.00431283	IL1B, IL1A	29	2	12971	447.276	0.999434	0.039823	7.04485
GAD_DISEASE	gingival bleeding gingivitis	2	6.45161	0.00431283	IL1B, IL1A	29	2	12971	447.276	0.999434	0.039823	7.04485
GAD_DISEASE	Diabetes Mellitus, Type 2|Periodontitis	2	6.45161	0.00431283	IL1B, IL1A	29	2	12971	447.276	0.999434	0.039823	7.04485
GAD_DISEASE	Aggressive Periodontitis|Periodontitis|Periodontitis, Juvenile	2	6.45161	0.00431283	IL1B, IL1A	29	2	12971	447.276	0.999434	0.039823	7.04485
GAD_DISEASE	Otitis Media|Respiratory Tract Infections	2	6.45161	0.00431283	IL6, TNF	29	2	12971	447.276	0.999434	0.039823	7.04485
GAD_DISEASE	Inflammation|Intracranial Arteriovenous Malformation|Intracranial Arteriovenous Malformations|Intracranial Hemorrhages	2	6.45161	0.00431283	IL6, TNF	29	2	12971	447.276	0.999434	0.039823	7.04485
GAD_DISEASE	Alveolar Bone Loss|Dental Fistula|Periodontitis	2	6.45161	0.00431283	IL1B, IL1A	29	2	12971	447.276	0.999434	0.039823	7.04485
GAD_DISEASE	Esophagitis, Peptic|Gastritis|Helicobacter Infections|Peptic Esophagitis	2	6.45161	0.00431283	TNF, IL1B	29	2	12971	447.276	0.999434	0.039823	7.04485
GAD_DISEASE	Gastritis|Helicobacter Infections|Stomach Ulcer|stomach; ulcer	2	6.45161	0.00431283	CXCL8, IL1B	29	2	12971	447.276	0.999434	0.039823	7.04485
GAD_DISEASE	Gastrointestinal Neoplasms|Neuroendocrine Tumors|pancreatic neoplasm|Pancreatic Neoplasms	2	6.45161	0.00431283	IL6, TNF	29	2	12971	447.276	0.999434	0.039823	7.04485
GAD_DISEASE	Inflammation|Lung Neoplasms|Neoplasm of lung |Postoperative Complications	2	6.45161	0.00431283	IL6, TNF	29	2	12971	447.276	0.999434	0.039823	7.04485
GAD_DISEASE	Alveolar Bone Loss|Arthritis, Rheumatoid|Rheumatoid Arthritis|Sjogren's Syndrome	2	6.45161	0.00431283	TNF, IL1B	29	2	12971	447.276	0.999434	0.039823	7.04485
GAD_DISEASE	Atrophy|Gastritis|Helicobacter Infections|Metaplasia	2	6.45161	0.00431283	TNF, CXCL8	29	2	12971	447.276	0.999434	0.039823	7.04485
GAD_DISEASE	aggressive periodontitis	2	6.45161	0.00431283	IL6, IL1A	29	2	12971	447.276	0.999434	0.039823	7.04485
GAD_DISEASE	Edema|Inflammation|Pre-Eclampsia|Proteinuria	2	6.45161	0.00431283	IL6, TNF	29	2	12971	447.276	0.999434	0.039823	7.04485
GAD_DISEASE	Periodontal Attachment Loss|Periodontitis|Tooth Mobility	2	6.45161	0.00431283	IL1B, IL1A	29	2	12971	447.276	0.999434	0.039823	7.04485
GAD_DISEASE	Diabetes mellitus type II|Diabetes Mellitus, Type 2|Glucose Intolerance|Overweight	2	6.45161	0.00431283	IL6, TNF	29	2	12971	447.276	0.999434	0.039823	7.04485
GAD_DISEASE	Fatigue|Neoplasms|Sleep Disorders	2	6.45161	0.00431283	IL6, TNF	29	2	12971	447.276	0.999434	0.039823	7.04485
GAD_DISEASE	Behcet Syndrome|Periodontitis|Recurrence|Stomatitis, Aphthous	2	6.45161	0.00431283	IL1B, IL1A	29	2	12971	447.276	0.999434	0.039823	7.04485
GAD_DISEASE	Alzheimer's disease; Abeta load	2	6.45161	0.00431283	IL1B, IL1A	29	2	12971	447.276	0.999434	0.039823	7.04485
GAD_DISEASE	Alveolar Bone Loss|Gingival Hemorrhage|Gingival Recession|Periodontal Attachment Loss|Periodontal Pocket|Periodontitis	2	6.45161	0.00431283	IL1B, IL1A	29	2	12971	447.276	0.999434	0.039823	7.04485
GAD_DISEASE	Glaucoma, Angle-Closure|Glaucoma, Open-Angle|Ocular Hypertension	2	6.45161	0.00431283	IL1B, IL1A	29	2	12971	447.276	0.999434	0.039823	7.04485
GAD_DISEASE	Dental Occlusion, Traumatic|Periodontal Attachment Loss|Periodontitis|Tooth Mobility	2	6.45161	0.00431283	IL1B, IL1A	29	2	12971	447.276	0.999434	0.039823	7.04485
GAD_DISEASE	C-Reactive Protein	4	12.9032	0.00440376	IL6, TNF, TLR2, IL1B	29	155	12971	11.5426	0.999517	0.040432	7.18823
GAD_DISEASE	Lupus Erythematosus, Systemic|Systemic lupus erythematosus	4	12.9032	0.00456443	IL6, TNF, C3, IRF7	29	157	12971	11.3956	0.999635	0.0416587	7.44106
GAD_DISEASE	graft-versus-host disease	3	9.67742	0.00457468	IL6, TNF, IL1B	29	47	12971	28.5495	0.999641	0.0415319	7.45716
GAD_DISEASE	suicide	3	9.67742	0.00476723	TNF, IL1B, IL1A	29	48	12971	27.9547	0.999743	0.0430207	7.75926
GAD_DISEASE	liver cancer	3	9.67742	0.00476723	IL6, TNF, IL1B	29	48	12971	27.9547	0.999743	0.0430207	7.75926
GAD_DISEASE	hepatocellular carcinoma	3	9.67742	0.00496348	IFI27, IL1B, MX1	29	49	12971	27.3842	0.999817	0.0445244	8.06621
GAD_DISEASE	Lupus Erythematosus, Systemic	5	16.129	0.00503387	TNF, C3, IRF7, MMP9, IL1B	29	327	12971	6.83908	0.999838	0.0449107	8.17606
GAD_DISEASE	Glaucoma, Open-Angle	3	9.67742	0.00516342	TNF, IL1B, IL1A	29	50	12971	26.8366	0.999871	0.045807	8.37794
GAD_DISEASE	metabolic syndrome	4	12.9032	0.00524264	TNF, C3, IL1B, IL1A	29	165	12971	10.8431	0.999888	0.0462585	8.50118
GAD_DISEASE	Apoplexy|Brain Ischemia|Stroke	3	9.67742	0.00578519	IL6, TNF, IL1B	29	53	12971	25.3175	0.999956	0.0506782	9.34101
GAD_DISEASE	Coronary Heart Disease	3	9.67742	0.00578519	IL6, TNF, IL1B	29	53	12971	25.3175	0.999956	0.0506782	9.34101
GAD_DISEASE	gastric cancer	3	9.67742	0.00599971	TNF, CXCL8, IL1B	29	54	12971	24.8487	0.99997	0.0522492	9.67107
GAD_DISEASE	Bronchitis, Chronic|Bronchopneumonia|Chronic bronchitis |Communicable Diseases	2	6.45161	0.00646251	IL6, TNF	29	3	12971	298.184	0.999987	0.0558971	10.3793
GAD_DISEASE	chronic atrophic gastritis and gastric carcinoma	2	6.45161	0.00646251	TNF, IL1B	29	3	12971	298.184	0.999987	0.0558971	10.3793
GAD_DISEASE	dysthymia	2	6.45161	0.00646251	IL1B, IL1A	29	3	12971	298.184	0.999987	0.0558971	10.3793
GAD_DISEASE	Pulmonary Fibrosis|Sarcoidosis, Pulmonary	2	6.45161	0.00646251	IL1B, IL1A	29	3	12971	298.184	0.999987	0.0558971	10.3793
GAD_DISEASE	Acute Lung Injury|Inflammation	2	6.45161	0.00646251	IL6, TNF	29	3	12971	298.184	0.999987	0.0558971	10.3793
GAD_DISEASE	stomach cancer; gastritis	2	6.45161	0.00646251	TNF, IL1B	29	3	12971	298.184	0.999987	0.0558971	10.3793
GAD_DISEASE	C-reactive protein	2	6.45161	0.00646251	IL6, TNF	29	3	12971	298.184	0.999987	0.0558971	10.3793
GAD_DISEASE	chronic immune thrombocytopenic purpura.	2	6.45161	0.00646251	TNF, IL1B	29	3	12971	298.184	0.999987	0.0558971	10.3793
GAD_DISEASE	Bacterial Vaginosis|Vaginosis, Bacterial	2	6.45161	0.00646251	TNF, IL1B	29	3	12971	298.184	0.999987	0.0558971	10.3793
GAD_DISEASE	Periodontal Pocket|Periodontitis	2	6.45161	0.00646251	IL1B, IL1A	29	3	12971	298.184	0.999987	0.0558971	10.3793
GAD_DISEASE	Blood Coagulation Disorders|Inflammation|Nervous System Diseases	2	6.45161	0.00646251	IL6, IL1B	29	3	12971	298.184	0.999987	0.0558971	10.3793
GAD_DISEASE	Early Onset Periodontitis	2	6.45161	0.00646251	IL1B, IL1A	29	3	12971	298.184	0.999987	0.0558971	10.3793
GAD_DISEASE	pesticide exposure | vaccination response	2	6.45161	0.00646251	IL1B, IL1A	29	3	12971	298.184	0.999987	0.0558971	10.3793
GAD_DISEASE	Duodenal Ulcer|Gastrointestinal Diseases|Helicobacter Infections|Stomach Neoplasms|Stomach Ulcer|stomach; ulcer	2	6.45161	0.00646251	TNF, IL1B	29	3	12971	298.184	0.999987	0.0558971	10.3793
GAD_DISEASE	Esophagitis|Gastritis, Atrophic|Gastroesophageal Reflux|Helicobacter Infections	2	6.45161	0.00646251	TNF, IL1B	29	3	12971	298.184	0.999987	0.0558971	10.3793
GAD_DISEASE	laryngeal cancer pharyngeal cancer	2	6.45161	0.00646251	CXCL8, IL1B	29	3	12971	298.184	0.999987	0.0558971	10.3793
GAD_DISEASE	Ache, Low Back|Intervertebral Disk Displacement|Low Back Pain	2	6.45161	0.00646251	IL1B, IL1A	29	3	12971	298.184	0.999987	0.0558971	10.3793
GAD_DISEASE	Inflammation|Migraine Disorders	2	6.45161	0.00646251	IL1B, IL1A	29	3	12971	298.184	0.999987	0.0558971	10.3793
GAD_DISEASE	thryoiditis, subacute granulomatous	2	6.45161	0.00646251	TNF, IL1B	29	3	12971	298.184	0.999987	0.0558971	10.3793
GAD_DISEASE	Amyloidosis|Familial Mediterranean Fever	2	6.45161	0.00646251	IL6, TNF	29	3	12971	298.184	0.999987	0.0558971	10.3793
GAD_DISEASE	Dental Plaque|Disease Susceptibility|Gingivitis	2	6.45161	0.00646251	IL6, TNF	29	3	12971	298.184	0.999987	0.0558971	10.3793
GAD_DISEASE	Epstein-Barr Virus Infections|Hematologic Diseases	2	6.45161	0.00646251	IL1B, IL1A	29	3	12971	298.184	0.999987	0.0558971	10.3793
GAD_DISEASE	lipid profile	2	6.45161	0.00646251	IL6, TNF	29	3	12971	298.184	0.999987	0.0558971	10.3793
GAD_DISEASE	Apoplexy|Brain Ischemia|Encephalitis|Stroke	2	6.45161	0.00646251	TNF, IL1B	29	3	12971	298.184	0.999987	0.0558971	10.3793
GAD_DISEASE	Aspergillosis|Hematologic Neoplasms|Lung Diseases, Fungal	2	6.45161	0.00646251	IL1B, IL1A	29	3	12971	298.184	0.999987	0.0558971	10.3793
GAD_DISEASE	Death|Sudden Infant Death	2	6.45161	0.00646251	IL1B, IL1A	29	3	12971	298.184	0.999987	0.0558971	10.3793
GAD_DISEASE	Brain Injuries|Nerve Degeneration	2	6.45161	0.00646251	IL1B, IL1A	29	3	12971	298.184	0.999987	0.0558971	10.3793
GAD_DISEASE	Aortic Aneurysm, Abdominal|Arteriosclerosis	2	6.45161	0.00646251	IL1B, IL1A	29	3	12971	298.184	0.999987	0.0558971	10.3793
GAD_DISEASE	Bone Diseases|Degenerative arthropathy |Osteoarthritis	2	6.45161	0.00646251	IL1B, IL1A	29	3	12971	298.184	0.999987	0.0558971	10.3793
GAD_DISEASE	Alveolar Bone Loss|Coronary Disease|Diabetes Complications|Periodontitis|Tooth Loss	2	6.45161	0.00646251	IL1B, IL1A	29	3	12971	298.184	0.999987	0.0558971	10.3793
GAD_DISEASE	Dermatitis, Irritant|	2	6.45161	0.00646251	IL1B, IL1A	29	3	12971	298.184	0.999987	0.0558971	10.3793
GAD_DISEASE	bone mineral density | osteoporosis	2	6.45161	0.00646251	IL6, IL1B	29	3	12971	298.184	0.999987	0.0558971	10.3793
GAD_DISEASE	pregnancy loss, recurrent	3	9.67742	0.00666486	IL6, TNF, IL1B	29	57	12971	23.5408	0.999991	0.0573164	10.6873
GAD_DISEASE	Sleep Apnea, Obstructive	3	9.67742	0.00689373	IL6, TNF, IL1B	29	58	12971	23.135	0.999994	0.0589401	11.0345
GAD_DISEASE	cardiovascular disease	3	9.67742	0.00712613	IL6, TNF, CXCL8	29	59	12971	22.7428	0.999996	0.0605744	11.3857
GAD_DISEASE	diabetes, type 1	4	12.9032	0.00762989	IL6, TNF, TLR2, IL1A	29	189	12971	9.46616	0.999998	0.0644162	12.1426
GAD_DISEASE	inflammatory bowel disease	3	9.67742	0.00784448	ICAM1, TNF, IL1B	29	62	12971	21.6424	0.999999	0.0658538	12.4631
GAD_DISEASE	Malaria	3	9.67742	0.00784448	ICAM1, TNF, TLR2	29	62	12971	21.6424	0.999999	0.0658538	12.4631
GAD_DISEASE	Metabolic Syndrome X	3	9.67742	0.00784448	IL6, TNF, IL1B	29	62	12971	21.6424	0.999999	0.0658538	12.4631
GAD_DISEASE	Hypercholesterolemia|LDLC levels	4	12.9032	0.0080808	ICAM1, IL6, IL1B, IL1A	29	193	12971	9.26997	0.999999	0.0674511	12.8149
GAD_DISEASE	Breast Cancer	6	19.3548	0.00833584	IL6, TNF, MMP9, CXCL8, IL1B, IL1A	29	598	12971	4.48772	0.999999	0.0691809	13.193
GAD_DISEASE	Melanoma|Skin Neoplasms	3	9.67742	0.00834083	ICAM1, IL6, TNF	29	64	12971	20.9661	0.999999	0.0688921	13.2004
GAD_DISEASE	Graves disease	3	9.67742	0.0085942	TNF, IL1B, IL1A	29	65	12971	20.6435	1	0.0705825	13.5745
GAD_DISEASE	dementia	3	9.67742	0.0085942	IL6, TNF, MMP9	29	65	12971	20.6435	1	0.0705825	13.5745
GAD_DISEASE	cytokine lung function	2	6.45161	0.00860772	TNF, CXCL8	29	4	12971	223.638	1	0.0703575	13.5944
GAD_DISEASE	Periodontal Attachment Loss|Periodontitis	2	6.45161	0.00860772	TNF, IL1A	29	4	12971	223.638	1	0.0703575	13.5944
GAD_DISEASE	Carcinoma|Helicobacter Infections|Stomach Neoplasms	2	6.45161	0.00860772	TNF, IL1B	29	4	12971	223.638	1	0.0703575	13.5944
GAD_DISEASE	Hypertension, Pulmonary|Pulmonary Disease, Chronic Obstructive	2	6.45161	0.00860772	IL6, IL1B	29	4	12971	223.638	1	0.0703575	13.5944
GAD_DISEASE	Duodenal Ulcer|Helicobacter Infections|Stomach Neoplasms|Stomach Ulcer	2	6.45161	0.00860772	IL6, CXCL8	29	4	12971	223.638	1	0.0703575	13.5944
GAD_DISEASE	Lung Diseases, Obstructive|Scleroderma, Systemic|Systemic Scleroderma	2	6.45161	0.00860772	IL1B, IL1A	29	4	12971	223.638	1	0.0703575	13.5944
GAD_DISEASE	Alzheimer Disease|Alzheimer's Disease|Dementia, Vascular	2	6.45161	0.00860772	IL1B, IL1A	29	4	12971	223.638	1	0.0703575	13.5944
GAD_DISEASE	Duodenal Ulcer|Gastritis|Helicobacter Infections|Stomach Neoplasms	2	6.45161	0.00860772	TNF, IL1B	29	4	12971	223.638	1	0.0703575	13.5944
GAD_DISEASE	allograft dysfunction, renal	2	6.45161	0.00860772	IL6, TNF	29	4	12971	223.638	1	0.0703575	13.5944
GAD_DISEASE	cytomegalovirus	2	6.45161	0.00860772	IL6, TLR2	29	4	12971	223.638	1	0.0703575	13.5944
GAD_DISEASE	Common Cold|	2	6.45161	0.00860772	IL6, TNF	29	4	12971	223.638	1	0.0703575	13.5944
GAD_DISEASE	Hip Fractures|Osteoporosis, Postmenopausal	2	6.45161	0.00860772	IL6, IL1A	29	4	12971	223.638	1	0.0703575	13.5944
GAD_DISEASE	Gastroesophageal Reflux|Helicobacter Infections	2	6.45161	0.00860772	TNF, IL1B	29	4	12971	223.638	1	0.0703575	13.5944
GAD_DISEASE	anemia C-reactive protein	2	6.45161	0.00860772	IL6, TNF	29	4	12971	223.638	1	0.0703575	13.5944
GAD_DISEASE	stroke, hemorrhagic stroke, ischemic	2	6.45161	0.00860772	IL6, TNF	29	4	12971	223.638	1	0.0703575	13.5944
GAD_DISEASE	leukemia, acute myeloid; longevity; myelodysplasia	2	6.45161	0.00860772	IL6, TNF	29	4	12971	223.638	1	0.0703575	13.5944
GAD_DISEASE	Rhabdomyolysis	2	6.45161	0.00860772	IL6, TNF	29	4	12971	223.638	1	0.0703575	13.5944
GAD_DISEASE	Alzheimer Disease|Alzheimer's Disease|Dementia	2	6.45161	0.00860772	IL6, IL1B	29	4	12971	223.638	1	0.0703575	13.5944
GAD_DISEASE	acute rejection	2	6.45161	0.00860772	IL6, TNF	29	4	12971	223.638	1	0.0703575	13.5944
GAD_DISEASE	AIDS-Related Opportunistic Infections|Cytomegalovirus Retinitis|Encephalomyelitis|HIV Infections|Hypersensitivity|Mycobacterium avium-intracellulare Infection|[X]Human immunodeficiency virus disease	2	6.45161	0.00860772	IL6, TNF	29	4	12971	223.638	1	0.0703575	13.5944
GAD_DISEASE	Bacterial Vaginosis|Fetal Membranes, Premature Rupture|Vaginosis, Bacterial	2	6.45161	0.00860772	MMP9, IL1B	29	4	12971	223.638	1	0.0703575	13.5944
GAD_DISEASE	Inflammation|Neoplasms	2	6.45161	0.00860772	TNF, IL1B	29	4	12971	223.638	1	0.0703575	13.5944
GAD_DISEASE	Autoimmune Diseases|Pelvic Pain|Prostatitis|Syndrome	2	6.45161	0.00860772	IL6, TNF	29	4	12971	223.638	1	0.0703575	13.5944
GAD_DISEASE	gastroenteritis	2	6.45161	0.00860772	IL6, IL1B	29	4	12971	223.638	1	0.0703575	13.5944
GAD_DISEASE	Alphavirus Infections|Infectious Mononucleosis|Q Fever	2	6.45161	0.00860772	IL6, TNF	29	4	12971	223.638	1	0.0703575	13.5944
GAD_DISEASE	morbidity mortality	2	6.45161	0.00860772	IL6, IL1B	29	4	12971	223.638	1	0.0703575	13.5944
GAD_DISEASE	Common Cold|Otitis Media|Picornaviridae Infections	2	6.45161	0.00860772	IL6, TNF	29	4	12971	223.638	1	0.0703575	13.5944
GAD_DISEASE	Thinness	2	6.45161	0.00860772	IL6, IL1B	29	4	12971	223.638	1	0.0703575	13.5944
GAD_DISEASE	kidney disease; vascular disease	2	6.45161	0.00860772	IL6, TNF	29	4	12971	223.638	1	0.0703575	13.5944
GAD_DISEASE	Precancerous Conditions|Stomach Neoplasms	2	6.45161	0.00860772	TNF, IL1B	29	4	12971	223.638	1	0.0703575	13.5944
GAD_DISEASE	carotid plaque	2	6.45161	0.00860772	IL6, TNF	29	4	12971	223.638	1	0.0703575	13.5944
GAD_DISEASE	AIDS Dementia Complex|AIDS Related Dementia Complex	2	6.45161	0.00860772	TNF, IL1B	29	4	12971	223.638	1	0.0703575	13.5944
GAD_DISEASE	Cardiovascular Diseases|Lupus Erythematosus, Systemic	2	6.45161	0.00860772	IL6, IL1B	29	4	12971	223.638	1	0.0703575	13.5944
GAD_DISEASE	fat mass	2	6.45161	0.00860772	IL1B, IL1A	29	4	12971	223.638	1	0.0703575	13.5944
GAD_DISEASE	Alveolitis, Extrinsic Allergic|Bird Fancier's Lung|Extrinsic allergic alveolitis	2	6.45161	0.00860772	IL6, TNF	29	4	12971	223.638	1	0.0703575	13.5944
GAD_DISEASE	Glomerulonephritis, IGA|Kidney Failure, Chronic	2	6.45161	0.00860772	IL6, TNF	29	4	12971	223.638	1	0.0703575	13.5944
GAD_DISEASE	HIV Infections	3	9.67742	0.00964192	TNF, TLR2, IL1A	29	69	12971	19.4468	1	0.0781441	15.1053
GAD_DISEASE	Diabetes Mellitus, Insulin-Dependent|Diabetes Mellitus, Type 1	3	9.67742	0.0104633	ICAM1, IL6, TNF	29	72	12971	18.6365	1	0.0841543	16.2875
GAD_DISEASE	cyclosporine	2	6.45161	0.0107485	IL6, TNF	29	5	12971	178.91	1	0.0859611	16.6943
GAD_DISEASE	respiratory distress syndrome, neonatal	2	6.45161	0.0107485	TNF, CXCL8	29	5	12971	178.91	1	0.0859611	16.6943
GAD_DISEASE	Autoimmune Diseases|Thyroid Diseases	2	6.45161	0.0107485	IL1B, IL1A	29	5	12971	178.91	1	0.0859611	16.6943
GAD_DISEASE	Occupational Diseases|Osteoarthritis	2	6.45161	0.0107485	IL1B, IL1A	29	5	12971	178.91	1	0.0859611	16.6943
GAD_DISEASE	spinal ossification	2	6.45161	0.0107485	IL1B, IL1A	29	5	12971	178.91	1	0.0859611	16.6943
GAD_DISEASE	graft-vs-host disease	2	6.45161	0.0107485	IL6, TNF	29	5	12971	178.91	1	0.0859611	16.6943
GAD_DISEASE	parvovirus	2	6.45161	0.0107485	IL6, TNF	29	5	12971	178.91	1	0.0859611	16.6943
GAD_DISEASE	Barrett Esophagus|Hernia, Hiatal|Inflammation	2	6.45161	0.0107485	IL6, CXCL8	29	5	12971	178.91	1	0.0859611	16.6943
GAD_DISEASE	Graves' ophthalmopathy	2	6.45161	0.0107485	ICAM1, TNF	29	5	12971	178.91	1	0.0859611	16.6943
GAD_DISEASE	Hepatitis B|Hepatitis C|Reperfusion Injury	2	6.45161	0.0107485	IL6, TNF	29	5	12971	178.91	1	0.0859611	16.6943
GAD_DISEASE	Angina Pectoris|Coronary Artery Disease|Inflammation|Myocardial Infarction	2	6.45161	0.0107485	IL6, TNF	29	5	12971	178.91	1	0.0859611	16.6943
GAD_DISEASE	Chlamydia Infections|Infertility, Female	2	6.45161	0.0107485	IL6, TNF	29	5	12971	178.91	1	0.0859611	16.6943
GAD_DISEASE	inflammatory markers	2	6.45161	0.0107485	IL6, TNF	29	5	12971	178.91	1	0.0859611	16.6943
GAD_DISEASE	bronchiolitis obliterans syndrome	2	6.45161	0.0107485	IL6, TNF	29	5	12971	178.91	1	0.0859611	16.6943
GAD_DISEASE	Brucellosis|	2	6.45161	0.0107485	IL6, TNF	29	5	12971	178.91	1	0.0859611	16.6943
GAD_DISEASE	parvovirus B19 infection	2	6.45161	0.0107485	IL6, TNF	29	5	12971	178.91	1	0.0859611	16.6943
GAD_DISEASE	Eclampsia|Pre-Eclampsia	2	6.45161	0.0107485	IL6, TNF	29	5	12971	178.91	1	0.0859611	16.6943
GAD_DISEASE	Burns|Infection|Wounds and Injuries	2	6.45161	0.0107485	IL6, TNF	29	5	12971	178.91	1	0.0859611	16.6943
GAD_DISEASE	renal transplantation, protein secretion in	2	6.45161	0.0107485	IL6, TNF	29	5	12971	178.91	1	0.0859611	16.6943
GAD_DISEASE	Angina Pectoris	2	6.45161	0.0107485	ICAM1, IL6	29	5	12971	178.91	1	0.0859611	16.6943
GAD_DISEASE	gastritis, chronic atrophic; stomach cancer	2	6.45161	0.0107485	CXCL8, IL1B	29	5	12971	178.91	1	0.0859611	16.6943
GAD_DISEASE	allograft outcome	2	6.45161	0.0107485	IL6, TNF	29	5	12971	178.91	1	0.0859611	16.6943
GAD_DISEASE	infection, postoperative	2	6.45161	0.0107485	TNF, IL1B	29	5	12971	178.91	1	0.0859611	16.6943
GAD_DISEASE	preterm labour	2	6.45161	0.0107485	TNF, IL1B	29	5	12971	178.91	1	0.0859611	16.6943
GAD_DISEASE	kidney graft survival	2	6.45161	0.0107485	IL6, TNF	29	5	12971	178.91	1	0.0859611	16.6943
GAD_DISEASE	hepatitis C infection	2	6.45161	0.0107485	IL6, TNF	29	5	12971	178.91	1	0.0859611	16.6943
GAD_DISEASE	cell-surface B7 expression; cytokine production	2	6.45161	0.0107485	IL6, TNF	29	5	12971	178.91	1	0.0859611	16.6943
GAD_DISEASE	Leprosy	3	9.67742	0.0113146	IL6, TNF, TLR2	29	75	12971	17.891	1	0.0898911	17.4965
GAD_DISEASE	pregnancy loss	3	9.67742	0.0118987	IL6, TNF, IL1B	29	77	12971	17.4263	1	0.0939045	18.3165
GAD_DISEASE	Crohn's disease	3	9.67742	0.0118987	ICAM1, TNF, TLR2	29	77	12971	17.4263	1	0.0939045	18.3165
GAD_DISEASE	esophageal cancer	3	9.67742	0.0127993	IL6, TNF, IL1B	29	80	12971	16.7728	1	0.100233	19.5657
GAD_DISEASE	kidney graft function	2	6.45161	0.0128847	IL6, IL1B	29	6	12971	149.092	1	0.10042	19.6833
GAD_DISEASE	Helicobacter Infections|Purpura, Thrombocytopenic, Idiopathic	2	6.45161	0.0128847	TNF, IL1B	29	6	12971	149.092	1	0.10042	19.6833
GAD_DISEASE	Graves Disease|Graves Ophthalmopathy|Graves' Disease|Thyroid associated opthalmopathies	2	6.45161	0.0128847	IL1B, IL1A	29	6	12971	149.092	1	0.10042	19.6833
GAD_DISEASE	Focal segmental glomsclerosis|Glomerulosclerosis, Focal Segmental	2	6.45161	0.0128847	IL6, TNF	29	6	12971	149.092	1	0.10042	19.6833
GAD_DISEASE	kidney; failure|Renal Insufficiency	2	6.45161	0.0128847	IL6, TNF	29	6	12971	149.092	1	0.10042	19.6833
GAD_DISEASE	oral lichen planus	2	6.45161	0.0128847	TNF, CXCL8	29	6	12971	149.092	1	0.10042	19.6833
GAD_DISEASE	Lymphoma, B-Cell|Lymphoma, T-Cell	2	6.45161	0.0128847	IL1B, IL1A	29	6	12971	149.092	1	0.10042	19.6833
GAD_DISEASE	Burns|Sepsis|Systemic infection	2	6.45161	0.0128847	IL6, TNF	29	6	12971	149.092	1	0.10042	19.6833
GAD_DISEASE	lymphoproliferative disorders, post-transplant	2	6.45161	0.0128847	IL6, TNF	29	6	12971	149.092	1	0.10042	19.6833
GAD_DISEASE	Carcinoma, Renal Cell|Inflammation|Kidney Neoplasms|Neoplasm Metastasis	2	6.45161	0.0128847	TNF, IL1A	29	6	12971	149.092	1	0.10042	19.6833
GAD_DISEASE	Osteomyelitis	2	6.45161	0.0128847	IL6, IL1A	29	6	12971	149.092	1	0.10042	19.6833
GAD_DISEASE	Critical Illness|Sepsis	2	6.45161	0.0128847	IL6, IL1B	29	6	12971	149.092	1	0.10042	19.6833
GAD_DISEASE	lupus erythematosus periodontitis	2	6.45161	0.0128847	IL1B, IL1A	29	6	12971	149.092	1	0.10042	19.6833
GAD_DISEASE	Hepatitis C|Recurrence	2	6.45161	0.0128847	IL6, TNF	29	6	12971	149.092	1	0.10042	19.6833
GAD_DISEASE	Prosthesis Failure	2	6.45161	0.0128847	IL6, TNF	29	6	12971	149.092	1	0.10042	19.6833
GAD_DISEASE	Berylliosis|Respiratory Hypersensitivity	2	6.45161	0.0128847	IL1B, IL1A	29	6	12971	149.092	1	0.10042	19.6833
GAD_DISEASE	Arthritis, Rheumatoid|Periodontitis|Rheumatoid Arthritis	2	6.45161	0.0128847	IL1B, IL1A	29	6	12971	149.092	1	0.10042	19.6833
GAD_DISEASE	Atrophy|Peptic Ulcer	2	6.45161	0.0128847	TNF, IL1B	29	6	12971	149.092	1	0.10042	19.6833
GAD_DISEASE	Bacteremia|Gram-Negative Bacterial Infections	2	6.45161	0.0128847	TNF, IL1B	29	6	12971	149.092	1	0.10042	19.6833
GAD_DISEASE	Heart Valve Diseases|Rheumatic Heart Disease	2	6.45161	0.0128847	IL6, TNF	29	6	12971	149.092	1	0.10042	19.6833
GAD_DISEASE	Carcinoma, Hepatocellular|Hepatitis C, Chronic|LCC - Liver cell carcinoma|Liver neoplasms	2	6.45161	0.0128847	MMP9, IL1B	29	6	12971	149.092	1	0.10042	19.6833
GAD_DISEASE	Fractures, Bone|Osteoporosis, Postmenopausal	2	6.45161	0.0128847	IL6, TNF	29	6	12971	149.092	1	0.10042	19.6833
GAD_DISEASE	renal allograft outcome	2	6.45161	0.0128847	IL6, TNF	29	6	12971	149.092	1	0.10042	19.6833
GAD_DISEASE	Atherosclerosis|Obesity	2	6.45161	0.0128847	ICAM1, TNF	29	6	12971	149.092	1	0.10042	19.6833
GAD_DISEASE	SARS (severe acute respiratory syndrome)	2	6.45161	0.0128847	TNF, MX1	29	6	12971	149.092	1	0.10042	19.6833
GAD_DISEASE	lymphoma, malignant	2	6.45161	0.0128847	IL1B, IL1A	29	6	12971	149.092	1	0.10042	19.6833
GAD_DISEASE	Epilepsy, Temporal Lobe|Sclerosis	2	6.45161	0.0128847	IL1B, IL1A	29	6	12971	149.092	1	0.10042	19.6833
GAD_DISEASE	Graft vs Host Disease|Hematologic Diseases	2	6.45161	0.0128847	IL1B, IL1A	29	6	12971	149.092	1	0.10042	19.6833
GAD_DISEASE	Brain Ischemia|Coronary Artery Disease|Intracranial Arteriosclerosis|Myocardial Infarction|Stroke|Vasculitis	2	6.45161	0.0150166	TNF, IL1B	29	7	12971	127.793	1	0.11564	22.5653
GAD_DISEASE	G6PD deficiency	2	6.45161	0.0150166	IL6, TNF	29	7	12971	127.793	1	0.11564	22.5653
GAD_DISEASE	Aspergillosis|Lung Diseases, Fungal	2	6.45161	0.0150166	IL6, TNF	29	7	12971	127.793	1	0.11564	22.5653
GAD_DISEASE	Rheumatic Diseases|Rheumatism	2	6.45161	0.0150166	TNF, IL1B	29	7	12971	127.793	1	0.11564	22.5653
GAD_DISEASE	Endotoxemia	2	6.45161	0.0150166	IL6, TNF	29	7	12971	127.793	1	0.11564	22.5653
GAD_DISEASE	amyloidosis	2	6.45161	0.0150166	TNF, SAA1	29	7	12971	127.793	1	0.11564	22.5653
GAD_DISEASE	antibiotic-induced cutaneous allergic reactions	2	6.45161	0.0150166	TNF, IL1B	29	7	12971	127.793	1	0.11564	22.5653
GAD_DISEASE	asthma; eczema; allergic disease	2	6.45161	0.0150166	IL6, TNF	29	7	12971	127.793	1	0.11564	22.5653
GAD_DISEASE	Chagas Cardiomyopathy|Chagas Disease	2	6.45161	0.0150166	IL6, TNF	29	7	12971	127.793	1	0.11564	22.5653
GAD_DISEASE	Atherosclerosis|Cardiovascular Diseases	2	6.45161	0.0150166	IL6, TNF	29	7	12971	127.793	1	0.11564	22.5653
GAD_DISEASE	liver transplantation, immunosuppression after	2	6.45161	0.0150166	IL6, TNF	29	7	12971	127.793	1	0.11564	22.5653
GAD_DISEASE	Gastritis|Helicobacter Infections	2	6.45161	0.0150166	IL6, IL1B	29	7	12971	127.793	1	0.11564	22.5653
GAD_DISEASE	Cardiovascular Diseases|Obesity	2	6.45161	0.0150166	IL6, TNF	29	7	12971	127.793	1	0.11564	22.5653
GAD_DISEASE	severe malaria	2	6.45161	0.0150166	IL1B, IL1A	29	7	12971	127.793	1	0.11564	22.5653
GAD_DISEASE	rheumatic fever	2	6.45161	0.0150166	TNF, TLR2	29	7	12971	127.793	1	0.11564	22.5653
GAD_DISEASE	Adenocarcinoma|Helicobacter Infections|Stomach Neoplasms	2	6.45161	0.0150166	TNF, IL1B	29	7	12971	127.793	1	0.11564	22.5653
GAD_DISEASE	lung transplant complications	2	6.45161	0.0150166	IL6, TNF	29	7	12971	127.793	1	0.11564	22.5653
GAD_DISEASE	hepatitis C; longevity	2	6.45161	0.0150166	IL6, IL1B	29	7	12971	127.793	1	0.11564	22.5653
GAD_DISEASE	Aggressive Periodontitis|	2	6.45161	0.0150166	IL1B, IL1A	29	7	12971	127.793	1	0.11564	22.5653
GAD_DISEASE	GLOMERULONEPHRITIS MEMBRANOUS|Glomerulonephritis, Membranous	2	6.45161	0.0150166	IL6, TNF	29	7	12971	127.793	1	0.11564	22.5653
GAD_DISEASE	ulcerative colitis	3	9.67742	0.0153414	TNF, TLR2, IL1B	29	88	12971	15.248	1	0.117488	22.9958
GAD_DISEASE	plasma HDL cholesterol (HDL-C) levels	4	12.9032	0.0160706	IL6, TNF, MMP9, IL1B	29	249	12971	7.18515	1	0.122223	23.954
GAD_DISEASE	hypertension	6	19.3548	0.0162183	IL6, TNF, SAA1, MMP9, IL1B, IL1A	29	705	12971	3.8066	1	0.122748	24.1467
GAD_DISEASE	asthma; candidiasis; high-altitude illness	2	6.45161	0.017144	TNF, IL1B	29	8	12971	111.819	1	0.128782	25.344
GAD_DISEASE	Carcinoma, Basal Cell|Skin Basal Cell Carcinoma|Skin Neoplasms	2	6.45161	0.017144	IL6, IL1B	29	8	12971	111.819	1	0.128782	25.344
GAD_DISEASE	Carcinoma, Hepatocellular|Diabetes Complications|Diabetes Mellitus|Inflammation|Liver Neoplasms	2	6.45161	0.017144	IL6, TNF	29	8	12971	111.819	1	0.128782	25.344
GAD_DISEASE	gastric carcinoma	2	6.45161	0.017144	TNF, IL1B	29	8	12971	111.819	1	0.128782	25.344
GAD_DISEASE	Epilepsy, Temporal Lobe|	2	6.45161	0.017144	IL1B, IL1A	29	8	12971	111.819	1	0.128782	25.344
GAD_DISEASE	Delayed Graft Function	2	6.45161	0.017144	TNF, IL1B	29	8	12971	111.819	1	0.128782	25.344
GAD_DISEASE	miscarriage	2	6.45161	0.017144	IL6, TNF	29	8	12971	111.819	1	0.128782	25.344
GAD_DISEASE	Meningococcal Infections|Pneumococcal Infections	2	6.45161	0.017144	TLR2, IL1B	29	8	12971	111.819	1	0.128782	25.344
GAD_DISEASE	Glomerulonephritis, IGA|IGA Glomerulonephritides|Recurrence	2	6.45161	0.017144	IL6, TNF	29	8	12971	111.819	1	0.128782	25.344
GAD_DISEASE	Helicobacter Infections|Metaplasia	2	6.45161	0.0192669	MMP9, IL1B	29	9	12971	99.3946	1	0.143062	28.0233
GAD_DISEASE	Fatty Liver|Insulin Resistance	2	6.45161	0.0192669	IL6, TNF	29	9	12971	99.3946	1	0.143062	28.0233
GAD_DISEASE	Cervical Intraepithelial Neoplasia|Papillomavirus Infections|Uterine Cervical Neoplasms	2	6.45161	0.0192669	IL6, TNF	29	9	12971	99.3946	1	0.143062	28.0233
GAD_DISEASE	preterm birth	2	6.45161	0.0192669	IL6, TNF	29	9	12971	99.3946	1	0.143062	28.0233
GAD_DISEASE	Cadaver|Infarction|Postoperative Complications|Thrombosis|Vascular Diseases	2	6.45161	0.0192669	IL6, TNF	29	9	12971	99.3946	1	0.143062	28.0233
GAD_DISEASE	Hodgkin Disease|Lymphoma|Lymphoma, Non-Hodgkin	2	6.45161	0.0192669	IL6, TNF	29	9	12971	99.3946	1	0.143062	28.0233
GAD_DISEASE	Coronary Restenosis|Coronary Stenosis	2	6.45161	0.0192669	IL1B, IL1A	29	9	12971	99.3946	1	0.143062	28.0233
GAD_DISEASE	Lymphocytosis|Lymphoproliferative Disorders	2	6.45161	0.0192669	TNF, IL1A	29	9	12971	99.3946	1	0.143062	28.0233
GAD_DISEASE	Osteosarcoma	2	6.45161	0.0192669	IL6, TNF	29	9	12971	99.3946	1	0.143062	28.0233
GAD_DISEASE	Kidney Diseases	3	9.67742	0.0195255	ICAM1, IL6, TNF	29	100	12971	13.4183	1	0.144242	28.3433
GAD_DISEASE	Liver Cirrhosis, Alcoholic	2	6.45161	0.0213855	TNF, IL1B	29	10	12971	89.4552	1	0.156328	30.6066
GAD_DISEASE	pneumoconiosis, coal workers'	2	6.45161	0.0213855	IL1B, IL1A	29	10	12971	89.4552	1	0.156328	30.6066
GAD_DISEASE	Human Longevity	2	6.45161	0.0213855	IL6, TNF	29	10	12971	89.4552	1	0.156328	30.6066
GAD_DISEASE	graft rejection, liver	2	6.45161	0.0213855	IL6, TNF	29	10	12971	89.4552	1	0.156328	30.6066
GAD_DISEASE	coronary atherosclerosis	2	6.45161	0.0213855	IL6, TNF	29	10	12971	89.4552	1	0.156328	30.6066
GAD_DISEASE	hematopoietic stem cell transplantation	2	6.45161	0.0213855	TNF, IL1B	29	10	12971	89.4552	1	0.156328	30.6066
GAD_DISEASE	Graft vs Host Disease|Hematologic Neoplasms	2	6.45161	0.0213855	IL6, TNF	29	10	12971	89.4552	1	0.156328	30.6066
GAD_DISEASE	normal variation	4	12.9032	0.0220936	IL6, TNF, IL1B, IL1A	29	281	12971	6.36692	1	0.16045	31.4504
GAD_DISEASE	pharmacogenetic studies	3	9.67742	0.0221634	IL6, TNF, IL1B	29	107	12971	12.5404	1	0.160256	31.5331
GAD_DISEASE	Diabetes Mellitus, Type 1	3	9.67742	0.0225518	IL6, TNF, IL1B	29	108	12971	12.4243	1	0.162184	31.9913
GAD_DISEASE	Coronary Artery Disease	5	16.129	0.0228736	IL6, TNF, MMP9, IL1B, IL1A	29	510	12971	4.38506	1	0.163651	32.3687
GAD_DISEASE	Abortion, Spontaneous	3	9.67742	0.022943	IL6, TNF, IL1B	29	109	12971	12.3103	1	0.163444	32.4499
GAD_DISEASE	Pneumonia	2	6.45161	0.0234996	TNF, TLR2	29	11	12971	81.3229	1	0.166427	33.0973
GAD_DISEASE	Cardiovascular Diseases|Inflammation	2	6.45161	0.0234996	IL6, TNF	29	11	12971	81.3229	1	0.166427	33.0973
GAD_DISEASE	Leiomyoma	2	6.45161	0.0234996	CXCL8, IL1B	29	11	12971	81.3229	1	0.166427	33.0973
GAD_DISEASE	heart transplant	2	6.45161	0.0234996	IL6, TNF	29	11	12971	81.3229	1	0.166427	33.0973
GAD_DISEASE	Familial Mediterranean Fever	2	6.45161	0.0234996	TNF, SAA1	29	11	12971	81.3229	1	0.166427	33.0973
GAD_DISEASE	Schizophrenia	6	19.3548	0.0246631	ICAM1, IL6, TNF, MMP9, IL1B, IL1A	29	785	12971	3.41867	1	0.173303	34.4319
GAD_DISEASE	alpha 1-Antitrypsin Deficiency|Lung Neoplasms|Neoplasm of lung |Pulmonary Disease, Chronic Obstructive	2	6.45161	0.0256093	IL6, TNF	29	12	12971	74.546	1	0.178684	35.4989
GAD_DISEASE	Hepatitis C, Chronic|Neutropenia|Thrombocytopenia	2	6.45161	0.0256093	IRF9, IRF7	29	12	12971	74.546	1	0.178684	35.4989
GAD_DISEASE	Diabetes mellitus type II|Diabetes Mellitus, Type 2|Diabetic Retinopathy	2	6.45161	0.0256093	ICAM1, TNF	29	12	12971	74.546	1	0.178684	35.4989
GAD_DISEASE	ADHD | attention deficit hyperactivity disorder	2	6.45161	0.0256093	IL6, TNF	29	12	12971	74.546	1	0.178684	35.4989
GAD_DISEASE	heart transplant complications	2	6.45161	0.0256093	IL6, TNF	29	12	12971	74.546	1	0.178684	35.4989
GAD_DISEASE	Myocardial Infarction	5	16.129	0.0268713	ICAM1, IL6, TNF, MMP9, TLR2	29	536	12971	4.17235	1	0.185987	36.8963
GAD_DISEASE	gastric disease	2	6.45161	0.0277147	TNF, IL1B	29	13	12971	68.8117	1	0.190554	37.8144
GAD_DISEASE	Alcoholism|Liver Cirrhosis, Alcoholic	2	6.45161	0.0277147	IL6, CXCL8	29	13	12971	68.8117	1	0.190554	37.8144
GAD_DISEASE	bone mass	2	6.45161	0.0277147	IL6, TNF	29	13	12971	68.8117	1	0.190554	37.8144
GAD_DISEASE	rubella vaccination	2	6.45161	0.0277147	IL6, TNF	29	13	12971	68.8117	1	0.190554	37.8144
GAD_DISEASE	rhinitis	2	6.45161	0.0277147	IL1B, IL1A	29	13	12971	68.8117	1	0.190554	37.8144
GAD_DISEASE	Esophageal Neoplasms|Hyperglycemia|Oesophageal neoplasm	2	6.45161	0.0277147	IL6, TNF	29	13	12971	68.8117	1	0.190554	37.8144
GAD_DISEASE	Kidney Failure	2	6.45161	0.0277147	IL6, TNF	29	13	12971	68.8117	1	0.190554	37.8144
GAD_DISEASE	renal allograft rejection	2	6.45161	0.0277147	ICAM1, TNF	29	13	12971	68.8117	1	0.190554	37.8144
GAD_DISEASE	Pterygium	2	6.45161	0.0277147	TNF, IL1B	29	13	12971	68.8117	1	0.190554	37.8144
GAD_DISEASE	Stroke	5	16.129	0.0278505	ICAM1, IL6, TNF, MMP9, IL1A	29	542	12971	4.12616	1	0.190661	37.9611
GAD_DISEASE	hematology indices	2	6.45161	0.0298156	ICAM1, CXCL8	29	14	12971	63.8966	1	0.202053	40.0469
GAD_DISEASE	Glomerulonephritis, IGA|IGA Glomerulonephritides	2	6.45161	0.0298156	IL6, TNF	29	14	12971	63.8966	1	0.202053	40.0469
GAD_DISEASE	cirrhosis	2	6.45161	0.0298156	TNF, C3	29	14	12971	63.8966	1	0.202053	40.0469
GAD_DISEASE	Keratoconus	2	6.45161	0.0319122	IL1B, IL1A	29	15	12971	59.6368	1	0.214007	42.1995
GAD_DISEASE	atherosclerosis, carotid	2	6.45161	0.0319122	IL6, MMP9	29	15	12971	59.6368	1	0.214007	42.1995
GAD_DISEASE	chronic fatigue syndrome	2	6.45161	0.0340044	IL6, TNF	29	16	12971	55.9095	1	0.225683	44.2749
GAD_DISEASE	Parkinson's disease	3	9.67742	0.0373603	TNF, IL1B, IL1A	29	142	12971	9.44949	1	0.244447	47.4582
GAD_DISEASE	Neoplasms	3	9.67742	0.0378404	TNF, MMP9, CXCL8	29	143	12971	9.38341	1	0.24631	47.8994
GAD_DISEASE	Guillain-Barre syndrome	2	6.45161	0.0381757	TNF, MMP9	29	18	12971	49.6973	1	0.247327	48.2054
GAD_DISEASE	Apoplexy|Myocardial ischemia|Stroke	2	6.45161	0.0381757	IL6, TNF	29	18	12971	49.6973	1	0.247327	48.2054
GAD_DISEASE	Emphysema	2	6.45161	0.0381757	TNF, MMP9	29	18	12971	49.6973	1	0.247327	48.2054
GAD_DISEASE	Respiratory Syncytial Virus Infections	2	6.45161	0.0381757	IFI27, TLR2	29	18	12971	49.6973	1	0.247327	48.2054
GAD_DISEASE	Acquired Immunodeficiency Syndrome	2	6.45161	0.0402548	IL1B, IL1A	29	19	12971	47.0817	1	0.258189	50.0656
GAD_DISEASE	Hemochromatosis	2	6.45161	0.0402548	IL6, TNF	29	19	12971	47.0817	1	0.258189	50.0656
GAD_DISEASE	Brucellosis	2	6.45161	0.0423296	IL6, TNF	29	20	12971	44.7276	1	0.268806	51.8591
GAD_DISEASE	pancreatic neoplasm|Pancreatic Neoplasms	2	6.45161	0.0423296	TNF, IL1B	29	20	12971	44.7276	1	0.268806	51.8591
GAD_DISEASE	Mouth Neoplasms	2	6.45161	0.0423296	IL6, IL1B	29	20	12971	44.7276	1	0.268806	51.8591
GAD_DISEASE	Scleroderma, Systemic|Systemic Scleroderma	2	6.45161	0.0423296	IL6, MMP9	29	20	12971	44.7276	1	0.268806	51.8591
GAD_DISEASE	Obesity	4	12.9032	0.0442405	IL6, TNF, IL1B, IL1A	29	369	12971	4.84852	1	0.278317	53.4572
GAD_DISEASE	Depression	3	9.67742	0.0442961	IL6, TNF, IL1B	29	156	12971	8.60146	1	0.277642	53.5029
GAD_DISEASE	Colitis, Ulcerative|	2	6.45161	0.0444001	TNF, IL1B	29	21	12971	42.5977	1	0.277233	53.5884
GAD_DISEASE	carotid atherosclerosis	2	6.45161	0.0444001	IL6, MMP9	29	21	12971	42.5977	1	0.277233	53.5884
GAD_DISEASE	vascular disease	2	6.45161	0.0444001	CSF3, IL6	29	21	12971	42.5977	1	0.277233	53.5884
GAD_DISEASE	Diabetes Mellitus	3	9.67742	0.0453237	IL6, TNF, IRF7	29	158	12971	8.49258	1	0.281231	54.3407
GAD_DISEASE	Atopic asthma	2	6.45161	0.0464662	TNF, IL1B	29	22	12971	40.6614	1	0.286343	55.2556
GAD_DISEASE	Arthritis, Juvenile Rheumatoid|Chronic Childhood Arthritis	2	6.45161	0.0464662	TNF, IL1B	29	22	12971	40.6614	1	0.286343	55.2556
GAD_DISEASE	cerebrovascular disease; sickle cell anemia	2	6.45161	0.0464662	ICAM1, TNF	29	22	12971	40.6614	1	0.286343	55.2556
GAD_DISEASE	Insulin Resistance|Obesity	2	6.45161	0.0485281	TNF, TLR2	29	23	12971	38.8936	1	0.2962	56.8631
GAD_DISEASE	Cholangitis, Sclerosing	2	6.45161	0.0485281	ICAM1, TNF	29	23	12971	38.8936	1	0.2962	56.8631
GAD_DISEASE	liver transplant	2	6.45161	0.0485281	IL6, TNF	29	23	12971	38.8936	1	0.2962	56.8631
GAD_DISEASE	Coronary Disease|	2	6.45161	0.0505857	TNF, MMP9	29	24	12971	37.273	1	0.305844	58.413
GAD_DISEASE	epithelial ovarian cancer	3	9.67742	0.0516732	ICAM1, IL6, TNF	29	170	12971	7.8931	1	0.310375	59.2108
GAD_DISEASE	Albuminuria|Inflammation|Kidney Diseases	2	6.45161	0.0526389	TNF, IL1B	29	25	12971	35.7821	1	0.314232	59.9072
GAD_DISEASE	alopecia areata	2	6.45161	0.0526389	IL1B, IL1A	29	25	12971	35.7821	1	0.314232	59.9072
GAD_DISEASE	Hypertension/complications*	2	6.45161	0.0546879	IL6, TNF	29	26	12971	34.4058	1	0.323447	61.3479
GAD_DISEASE	Diabetes mellitus type II|Diabetes Mellitus, Type 2|Glucose Metabolism Disorders	2	6.45161	0.0567326	IL6, TNF	29	27	12971	33.1315	1	0.332467	62.737
GAD_DISEASE	Chronic ulcerative colitis|Colitis, Ulcerative|Crohn Disease|Crohn's disease	2	6.45161	0.0567326	TNF, IL1B	29	27	12971	33.1315	1	0.332467	62.737
GAD_DISEASE	Cervical Neoplasm|Uterine Cervical Neoplasms	2	6.45161	0.0567326	TNF, IL1B	29	27	12971	33.1315	1	0.332467	62.737
GAD_DISEASE	Leiomyoma|Uterine Neoplasms	2	6.45161	0.0567326	TNF, IL1B	29	27	12971	33.1315	1	0.332467	62.737
GAD_DISEASE	obesity|Type 2 diabetes	2	6.45161	0.0587731	IL6, TNF	29	28	12971	31.9483	1	0.341296	64.0762
GAD_DISEASE	BMI	2	6.45161	0.0587731	IL6, MMP9	29	28	12971	31.9483	1	0.341296	64.0762
GAD_DISEASE	kidney transplant	2	6.45161	0.0587731	IL6, TNF	29	28	12971	31.9483	1	0.341296	64.0762
GAD_DISEASE	Dermatitis, Atopic	2	6.45161	0.0608092	C3, TLR2	29	29	12971	30.8466	1	0.349941	65.3674
GAD_DISEASE	Autoimmune Diseases|Gastritis	2	6.45161	0.0608092	IL6, TNF	29	29	12971	30.8466	1	0.349941	65.3674
GAD_DISEASE	myasthenia gravis	2	6.45161	0.0608092	TNF, IL1A	29	29	12971	30.8466	1	0.349941	65.3674
GAD_DISEASE	kidney cancer	2	6.45161	0.0608092	IL6, TNF	29	29	12971	30.8466	1	0.349941	65.3674
GAD_DISEASE	Hodgkin Disease	2	6.45161	0.0648689	IL6, TNF	29	31	12971	28.8565	1	0.367839	67.8125
GAD_DISEASE	Intracranial Aneurysm	2	6.45161	0.0668923	IL6, TNF	29	32	12971	27.9547	1	0.375971	68.9696
GAD_DISEASE	retinopathy, diabetic	2	6.45161	0.0689116	ICAM1, TNF	29	33	12971	27.1076	1	0.383938	70.0853
GAD_DISEASE	Carcinoma, Hepatocellular|LCC - Liver cell carcinoma|Liver neoplasms	2	6.45161	0.0689116	TNF, IL1B	29	33	12971	27.1076	1	0.383938	70.0853
GAD_DISEASE	kidney transplant complications	2	6.45161	0.0709266	IL6, TNF	29	34	12971	26.3103	1	0.391742	71.1609
GAD_DISEASE	nasopharyngeal cancer	2	6.45161	0.0749441	TNF, MMP9	29	36	12971	24.8487	1	0.408085	73.1977
GAD_DISEASE	Obesity, Morbid	2	6.45161	0.0749441	IL6, TNF	29	36	12971	24.8487	1	0.408085	73.1977
GAD_DISEASE	Degenerative arthropathy |Osteoarthritis	2	6.45161	0.0769465	IL1B, IL1A	29	37	12971	24.1771	1	0.415437	74.1616
GAD_DISEASE	migraine	2	6.45161	0.0789448	TNF, IL1A	29	38	12971	23.5408	1	0.422642	75.091
GAD_DISEASE	Sjogren's syndrome	2	6.45161	0.0809389	IL6, MMP9	29	39	12971	22.9372	1	0.429705	75.9869
GAD_DISEASE	Cardiomyopathy, Dilated|DCM - Dilated cardiomyopathy	2	6.45161	0.0829288	TNF, MMP9	29	40	12971	22.3638	1	0.436629	76.8507
GAD_DISEASE	Inflammatory bowel disease, NOS|Inflammatory Bowel Diseases	2	6.45161	0.0849146	TNF, IL1B	29	41	12971	21.8183	1	0.443418	77.6835
GAD_DISEASE	smoking behavior	2	6.45161	0.0888737	TNF, CXCL8	29	43	12971	20.8035	1	0.457862	79.2605
GAD_DISEASE	alcohol abuse	2	6.45161	0.0888737	TNF, CXCL8	29	43	12971	20.8035	1	0.457862	79.2605
GAD_DISEASE	cardiovascular	2	6.45161	0.090847	IL6, IL1B	29	44	12971	20.3307	1	0.464269	80.0068
GAD_DISEASE	diabetic nephropathy	2	6.45161	0.0947814	TNF, IL1B	29	46	12971	19.4468	1	0.477996	81.4199
GAD_DISEASE	Alcoholism	4	12.9032	0.0954343	TNF, MMP9, IL1B, IL1A	29	509	12971	3.51494	1	0.479169	81.6451
