# Supplementary material for: A Network-Based Analysis Reveals the Mechanism Underlying Vitamin D in Suppressing Cytokine Storm and Virus in SARS-CoV-2 Infection
Source: Front Immunol. 2020 Dec 9;11:590459. doi: 10.3389/fimmu.2020.590459 (PMC7756074; doi:10.3389/fimmu.2020.590459)
Supplement: Supplementary file 6 [file Table_6.xlsx]

## Sheet: overlap
Table S6: MSigDB hallmark and positional gene sets enrichment analysis of Cluster 1 at default paramaeters.
Overlap Results
Collection(s):	C1, H
# overlaps shown:	10
# genesets in collections:	349
# genes in comparison (n):	31
# genes in universe (N):	38404
Gene Set Name	# Genes in Gene Set (K)	Description	# Genes in Overlap (k)	k/K	p-value	FDR q-value
HALLMARK_INFLAMMATORY_RESPONSE	200	Genes defining inflammatory response.	12	0.06	3.69e-20	4.29e-18
HALLMARK_INTERFERON_GAMMA_RESPONSE	200	Genes up-regulated in response to IFNG [GeneID=3458].	12	0.06	3.69e-20	4.29e-18
HALLMARK_TNFA_SIGNALING_VIA_NFKB	200	Genes regulated by NF-kB in response to TNF [GeneID=7124].	12	0.06	3.69e-20	4.29e-18
HALLMARK_IL6_JAK_STAT3_SIGNALING	87	Genes up-regulated by IL6 [GeneID=3569] via STAT3 [GeneID=6774], e.g., during acute phase response.	8	0.092	3.77e-15	3.29e-13
HALLMARK_INTERFERON_ALPHA_RESPONSE	97	Genes up-regulated in response to alpha interferon proteins.	8	0.0825	9.27e-15	6.47e-13
HALLMARK_ALLOGRAFT_REJECTION	200	Genes up-regulated during transplant rejection.	7	0.035	2.21e-10	1.29e-08
chr4q13	144	Ensembl 99 Genes in Cytogenetic Band chr4q13	6	0.0417	1.71e-09	8.5e-08
HALLMARK_APOPTOSIS	161	Genes mediating programmed cell death (apoptosis) by activation of caspases.	4	0.0248	8.57e-06	0.000374
HALLMARK_COMPLEMENT	200	Genes encoding components of the complement system, which is part of the innate immune system.	4	0.02	2.01e-05	0.000638
HALLMARK_EPITHELIAL_MESENCHYMAL_TRANSITION	200	Genes defining epithelial-mesenchymal transition, as in wound healing, fibrosis and metastasis.	4	0.02	2.01e-05	0.000638
Gene/Gene Set Overlap Matrix
Entrez Gene Id	Gene Symbol	Gene Description	HALLMARK_INFLAMMATORY_RESPONSE	HALLMARK_INTERFERON_GAMMA_RESPONSE	HALLMARK_TNFA_SIGNALING_VIA_NFKB	HALLMARK_IL6_JAK_STAT3_SIGNALING	HALLMARK_INTERFERON_ALPHA_RESPONSE	HALLMARK_ALLOGRAFT_REJECTION	chr4q13	HALLMARK_APOPTOSIS	HALLMARK_COMPLEMENT	HALLMARK_EPITHELIAL_MESENCHYMAL_TRANSITION
3569	IL6	interleukin 6 [Source:HGNC Symbol;Acc:HGNC:6018]	HALLMARK_INFLAMMATORY_RESPONSE	HALLMARK_INTERFERON_GAMMA_RESPONSE	HALLMARK_TNFA_SIGNALING_VIA_NFKB	HALLMARK_IL6_JAK_STAT3_SIGNALING		HALLMARK_ALLOGRAFT_REJECTION		HALLMARK_APOPTOSIS	HALLMARK_COMPLEMENT	HALLMARK_EPITHELIAL_MESENCHYMAL_TRANSITION
3383	ICAM1	intercellular adhesion molecule 1 [Source:HGNC Symbol;Acc:HGNC:5344]	HALLMARK_INFLAMMATORY_RESPONSE	HALLMARK_INTERFERON_GAMMA_RESPONSE	HALLMARK_TNFA_SIGNALING_VIA_NFKB			HALLMARK_ALLOGRAFT_REJECTION
3665	IRF7	interferon regulatory factor 7 [Source:HGNC Symbol;Acc:HGNC:6122]	HALLMARK_INFLAMMATORY_RESPONSE	HALLMARK_INTERFERON_GAMMA_RESPONSE			HALLMARK_INTERFERON_ALPHA_RESPONSE	HALLMARK_ALLOGRAFT_REJECTION			HALLMARK_COMPLEMENT
684	BST2	bone marrow stromal cell antigen 2 [Source:HGNC Symbol;Acc:HGNC:1119]	HALLMARK_INFLAMMATORY_RESPONSE	HALLMARK_INTERFERON_GAMMA_RESPONSE			HALLMARK_INTERFERON_ALPHA_RESPONSE
3553	IL1B	interleukin 1 beta [Source:HGNC Symbol;Acc:HGNC:5992]	HALLMARK_INFLAMMATORY_RESPONSE		HALLMARK_TNFA_SIGNALING_VIA_NFKB	HALLMARK_IL6_JAK_STAT3_SIGNALING		HALLMARK_ALLOGRAFT_REJECTION		HALLMARK_APOPTOSIS
7097	TLR2	toll like receptor 2 [Source:HGNC Symbol;Acc:HGNC:11848]	HALLMARK_INFLAMMATORY_RESPONSE		HALLMARK_TNFA_SIGNALING_VIA_NFKB	HALLMARK_IL6_JAK_STAT3_SIGNALING		HALLMARK_ALLOGRAFT_REJECTION
6372	CXCL6	C-X-C motif chemokine ligand 6 [Source:HGNC Symbol;Acc:HGNC:10643]	HALLMARK_INFLAMMATORY_RESPONSE		HALLMARK_TNFA_SIGNALING_VIA_NFKB				chr4q13			HALLMARK_EPITHELIAL_MESENCHYMAL_TRANSITION
3552	IL1A	interleukin 1 alpha [Source:HGNC Symbol;Acc:HGNC:5991]	HALLMARK_INFLAMMATORY_RESPONSE		HALLMARK_TNFA_SIGNALING_VIA_NFKB					HALLMARK_APOPTOSIS
6364	CCL20	C-C motif chemokine ligand 20 [Source:HGNC Symbol;Acc:HGNC:10619]	HALLMARK_INFLAMMATORY_RESPONSE		HALLMARK_TNFA_SIGNALING_VIA_NFKB
8519	IFITM1	interferon induced transmembrane protein 1 [Source:HGNC Symbol;Acc:HGNC:5412]	HALLMARK_INFLAMMATORY_RESPONSE				HALLMARK_INTERFERON_ALPHA_RESPONSE
3576	CXCL8	C-X-C motif chemokine ligand 8 [Source:HGNC Symbol;Acc:HGNC:6025]	HALLMARK_INFLAMMATORY_RESPONSE						chr4q13			HALLMARK_EPITHELIAL_MESENCHYMAL_TRANSITION
1440	CSF3	colony stimulating factor 3 [Source:HGNC Symbol;Acc:HGNC:2438]	HALLMARK_INFLAMMATORY_RESPONSE
10379	IRF9	interferon regulatory factor 9 [Source:HGNC Symbol;Acc:HGNC:6131]		HALLMARK_INTERFERON_GAMMA_RESPONSE		HALLMARK_IL6_JAK_STAT3_SIGNALING	HALLMARK_INTERFERON_ALPHA_RESPONSE
4599	MX1	MX dynamin like GTPase 1 [Source:HGNC Symbol;Acc:HGNC:7532]		HALLMARK_INTERFERON_GAMMA_RESPONSE			HALLMARK_INTERFERON_ALPHA_RESPONSE
10964	IFI44L	interferon induced protein 44 like [Source:HGNC Symbol;Acc:HGNC:17817]		HALLMARK_INTERFERON_GAMMA_RESPONSE			HALLMARK_INTERFERON_ALPHA_RESPONSE
3429	IFI27	interferon alpha inducible protein 27 [Source:HGNC Symbol;Acc:HGNC:5397]		HALLMARK_INTERFERON_GAMMA_RESPONSE			HALLMARK_INTERFERON_ALPHA_RESPONSE
4939	OAS2	2'-5'-oligoadenylate synthetase 2 [Source:HGNC Symbol;Acc:HGNC:8087]		HALLMARK_INTERFERON_GAMMA_RESPONSE
4940	OAS3	2'-5'-oligoadenylate synthetase 3 [Source:HGNC Symbol;Acc:HGNC:8088]		HALLMARK_INTERFERON_GAMMA_RESPONSE
4600	MX2	MX dynamin like GTPase 2 [Source:HGNC Symbol;Acc:HGNC:7533]		HALLMARK_INTERFERON_GAMMA_RESPONSE
54739	XAF1	XIAP associated factor 1 [Source:HGNC Symbol;Acc:HGNC:30932]		HALLMARK_INTERFERON_GAMMA_RESPONSE
7124	TNF	tumor necrosis factor [Source:HGNC Symbol;Acc:HGNC:11892]			HALLMARK_TNFA_SIGNALING_VIA_NFKB	HALLMARK_IL6_JAK_STAT3_SIGNALING		HALLMARK_ALLOGRAFT_REJECTION		HALLMARK_APOPTOSIS
2919	CXCL1	C-X-C motif chemokine ligand 1 [Source:HGNC Symbol;Acc:HGNC:4602]			HALLMARK_TNFA_SIGNALING_VIA_NFKB	HALLMARK_IL6_JAK_STAT3_SIGNALING			chr4q13		HALLMARK_COMPLEMENT	HALLMARK_EPITHELIAL_MESENCHYMAL_TRANSITION
2921	CXCL3	C-X-C motif chemokine ligand 3 [Source:HGNC Symbol;Acc:HGNC:4604]			HALLMARK_TNFA_SIGNALING_VIA_NFKB	HALLMARK_IL6_JAK_STAT3_SIGNALING			chr4q13
1437	CSF2	colony stimulating factor 2 [Source:HGNC Symbol;Acc:HGNC:2434]			HALLMARK_TNFA_SIGNALING_VIA_NFKB	HALLMARK_IL6_JAK_STAT3_SIGNALING
2920	CXCL2	C-X-C motif chemokine ligand 2 [Source:HGNC Symbol;Acc:HGNC:4603]			HALLMARK_TNFA_SIGNALING_VIA_NFKB				chr4q13
4938	OAS1	2'-5'-oligoadenylate synthetase 1 [Source:HGNC Symbol;Acc:HGNC:8086]					HALLMARK_INTERFERON_ALPHA_RESPONSE
4318	MMP9	matrix metallopeptidase 9 [Source:HGNC Symbol;Acc:HGNC:7176]						HALLMARK_ALLOGRAFT_REJECTION
6374	CXCL5	C-X-C motif chemokine ligand 5 [Source:HGNC Symbol;Acc:HGNC:10642]							chr4q13
718	C3	complement C3 [Source:HGNC Symbol;Acc:HGNC:1318]									HALLMARK_COMPLEMENT
6288	SAA1	serum amyloid A1 [Source:HGNC Symbol;Acc:HGNC:10513]
2537	IFI6	interferon alpha inducible protein 6 [Source:HGNC Symbol;Acc:HGNC:4054]
